# Supplementary material for: ERF109 of trifoliate orange (Poncirus trifoliata (L.) Raf.) contributes to cold tolerance by directly regulating expression of Prx1 involved in antioxidative process
Source: Plant Biotechnol J. 2019 Jan 4;17(7):1316–32. doi: 10.1111/pbi.13056 (PMC6576027; doi:10.1111/pbi.13056)
Supplement: Supplementary file 3 — Table S2 Differentially expressed genes (DEGs) in transgenic lemon line. [file PBI-17-1316-s003.xlsx]

## Sheet: OEC0 vs. WTC0
GeneID	geneLength	Means-WT-C0	Means-OE-C0	log2Ratio(OE-C0/WT-C0)	Up-Down-Regulation(OE-C0/WT-C0)	Probability	Description	KEGG Orthology	GO Component	GO Function	GO Process	Blast nr
Cs6g09970	1175	0.01	40.66	11.9894	Up	0.996232	gene=Cs6g09970 CDS=72-449	-	-	-	GO:0051234//establishment of localization	gi|567873963|ref|XP_006429571.1|/5.15434e-66/hypothetical protein CICLE_v10013114mg [Citrus clementina]
orange1.1t00730	895	0.055	164.435	11.5458	Up	0.999558	gene=orange1.1t00730 CDS=495-767	-	-	-	-	gi|568877019|ref|XP_006491553.1|/8.85123e-56/PREDICTED: protein GAST1 [Citrus sinensis]
Cs4g16740	1320	0.01	25.415	11.3115	Up	0.992738	gene=Cs4g16740 CDS=37-1065	-	-	-	-	gi|985445179|ref|XP_006476101.2|/1.62985e-10/PREDICTED: glycine-rich cell wall structural protein-like [Citrus sinensis]
Cs8g02070	381	0.01	19.785	10.9502	Up	0.989833	gene=Cs8g02070 CDS=1-381	K14488|1|8e-08|55.8|pop:POPTR_0019s11160g|SAUR family protein	-	-	-	gi|568867028|ref|XP_006486848.1|/3.00674e-55/PREDICTED: auxin-responsive protein SAUR64 [Citrus sinensis]
orange1.1t04559	1101	0.01	14.7	10.5216	Up	0.984002	gene=orange1.1t04559 CDS=1-1101	K00679|1|2e-48|193|cic:CICLE_v10027727mg|phospholipid:diacylglycerol acyltransferase [EC:2.3.1.158];K10960|2|1e-47|191|atr:18422248|geranylgeranyl reductase [EC:1.3.1.83];K01188|3|2e-36|154|aly:ARALYDRAFT_316517|beta-glucosidase [EC:3.2.1.21];K17604|4|8e-33|141|pop:POPTR_0012s13550g|zinc finger SWIM domain-containing protein 3;K10396|5|2e-24|113|pper:PRUPE_ppa001667mg|kinesin family member 5	-	GO:0016787//hydrolase activity	GO:0044238//primary metabolic process	gi|985473751|ref|XP_006494857.2|/0/PREDICTED: GDSL esterase/lipase At1g33811-like [Citrus sinensis]
Cs4g06980	1306	0.01	11.99	10.2276	Up	0.978992	gene=Cs4g06980 CDS=130-729	K01051|1|4e-14|80.1|egr:104456738|pectinesterase [EC:3.1.1.11]	-	-	-	gi|568841304|ref|XP_006474599.1|/4.86923e-92/PREDICTED: 21 kDa protein [Citrus sinensis]
orange1.1t05223	288	0.01	8.46	9.72451	Up	0.965478	gene=orange1.1t05223 CDS=1-288	K11247|1|1e-30|131|pop:POPTR_0003s10430g|endophilin-A	-	-	-	gi|985465355|ref|XP_015389314.1|/4.94596e-42/PREDICTED: SH3 domain-containing protein 1-like isoform X4 [Citrus sinensis]
orange1.1t05628	196	0.01	8.37	9.70908	Up	0.964931	gene=orange1.1t05628 CDS=1-196	-	GO:0043231//intracellular membrane-bounded organelle	-	-	gi|567890099|ref|XP_006437570.1|/9.4461e-30/hypothetical protein CICLE_v10031672mg [Citrus clementina]
orange1.1t04226	312	0.01	6.105	9.25385	Up	0.94506	gene=orange1.1t04226 CDS=1-312	K14488|1|1e-42|171|cit:102620146|SAUR family protein	-	-	-	gi|568883713|ref|XP_006494597.1|/8.23208e-42/PREDICTED: auxin-induced protein 15A-like [Citrus sinensis]
Cs9g19000	1785	0.055	32.395	9.20212	Up	0.99438	gene=Cs9g19000 CDS=245-1555	K13065|1|6e-87|322|pmum:103339658|shikimate O-hydroxycinnamoyltransferase [EC:2.3.1.133]	-	-	-	gi|567858768|ref|XP_006422067.1|/0/hypothetical protein CICLE_v10004997mg [Citrus clementina]
Cs5g29500	675	0.01	5.68	9.14975	Up	0.938892	gene=Cs5g29500 CDS=282-662	-	-	-	-	gi|567902616|ref|XP_006443796.1|/4.79837e-36/hypothetical protein CICLE_v10023759mg [Citrus clementina]
orange1.1t02045	1241	0.045	19.835	8.78391	Up	0.906349	gene=orange1.1t02045 CDS=18-1070	K00430|1|0.0|669|cit:102614517|peroxidase [EC:1.11.1.7]	-	GO:0005506//iron ion binding;GO:0003824//catalytic activity;GO:0016209//antioxidant activity	GO:0008152//metabolic process;GO:0006950//response to stress	gi|568879454|ref|XP_006492673.1|/0/PREDICTED: peroxidase 15-like [Citrus sinensis]
orange1.1t01576	678	0.405	183.64	8.82474	Up	0.999116	gene=orange1.1t01576 CDS=124-435	-	-	-	-	gi|568878518|ref|XP_006492236.1|/2.34324e-46/PREDICTED: putative lipid-transfer protein DIR1 [Citrus sinensis]
Cs3g06170	1087	0.01	4.245	8.72962	Up	0.910643	gene=Cs3g06170 CDS=33-1031	K17618|1|7e-170|597|cit:102613626|ubiquitin-like domain-containing CTD phosphatase 1 [EC:3.1.3.16]	GO:0043231//intracellular membrane-bounded organelle	GO:0016791//phosphatase activity	-	gi|985438448|ref|XP_015383559.1|/4.92429e-169/PREDICTED: ubiquitin-like domain-containing CTD phosphatase [Citrus sinensis]
orange1.1t05646	216	0.01	3.805	8.57175	Up	0.897487	gene=orange1.1t05646 CDS=1-216	-	-	GO:0004033//aldo-keto reductase (NADP) activity	GO:0008152//metabolic process	gi|641830985|gb|KDO50057.1|/4.46379e-35/hypothetical protein CISIN_1g019368mg [Citrus sinensis]
Cs4g16055	935	0.01	3.595	8.48985	Up	0.889614	gene=Cs4g16055 CDS=210-922	-	-	-	-	gi|567918358|ref|XP_006451185.1|/4.50263e-149/hypothetical protein CICLE_v10009168mg [Citrus clementina]
orange1.1t05911	1212	0.01	3.59	8.48784	Up	0.889403	gene=orange1.1t05911 CDS=80-1127	K00679|1|2e-48|193|cic:CICLE_v10027727mg|phospholipid:diacylglycerol acyltransferase [EC:2.3.1.158];K10960|2|1e-47|191|atr:18422248|geranylgeranyl reductase [EC:1.3.1.83];K01188|3|2e-36|154|aly:ARALYDRAFT_316517|beta-glucosidase [EC:3.2.1.21];K17604|4|9e-33|141|pop:POPTR_0012s13550g|zinc finger SWIM domain-containing protein 3;K10396|5|3e-24|113|pper:PRUPE_ppa001667mg|kinesin family member 5	-	GO:0016787//hydrolase activity	GO:0044238//primary metabolic process	gi|985473751|ref|XP_006494857.2|/0/PREDICTED: GDSL esterase/lipase At1g33811-like [Citrus sinensis]
Cs3g23430	1249	0.01	3.545	8.46964	Up	0.887846	gene=Cs3g23430 CDS=204-1022	K10863|1|2e-07|57.4|ath:AT5G01310|aprataxin [EC:3.-.-.-]	-	-	-	gi|985441745|ref|XP_015384300.1|/3.69195e-118/PREDICTED: transcription factor HEC2-like [Citrus sinensis]
Cs6g06940	1109	0.01	3.385	8.40301	Up	0.881131	gene=Cs6g06940 CDS=63-1109	K18834|1|7e-19|95.5|jcu:105641484|WRKY transcription factor 1;K18835|3|4e-18|92.8|mus:103986869|WRKY transcription factor 2	-	-	-	gi|568854556|ref|XP_006480891.1|/1.40426e-126/PREDICTED: probable WRKY transcription factor 49 [Citrus sinensis]
Cs5g09350	1702	0.03	9.755	8.34504	Up	0.971035	gene=Cs5g09350 CDS=748-1359	K01051|1|3e-18|94.4|aly:ARALYDRAFT_892433|pectinesterase [EC:3.1.1.11]	-	-	-	gi|985446584|ref|XP_015385299.1|/8.09301e-109/PREDICTED: 21 kDa protein-like [Citrus sinensis]
Cs5g31020	921.24	0.01	2.93	8.19476	Up	0.859744	gene=Cs5g31020 CDS=86-637	-	-	-	-	gi|985450658|ref|XP_015386252.1|/1.17293e-44/PREDICTED: non-specific lipid-transfer protein-like protein At2g13820 [Citrus sinensis]
Cs9g04130	366	0.01	2.845	8.15228	Up	0.855787	gene=Cs9g04130 CDS=1-366	-	-	-	-	gi|567852731|ref|XP_006419529.1|/2.13192e-29/hypothetical protein CICLE_v10006176mg [Citrus clementina]
Cs9g17820	192	0.01	2.81	8.13443	Up	0.85364	gene=Cs9g17820 CDS=1-192	-	-	-	-	gi|641832942|gb|KDO51965.1|/5.76275e-27/hypothetical protein CISIN_1g038633mg, partial [Citrus sinensis]
Cs2g14380	306	0.01	2.795	8.1267	Up	0.853176	gene=Cs2g14380 CDS=1-306	-	-	-	-	gi|985434688|ref|XP_015382716.1|/1.50955e-43/PREDICTED: uncharacterized protein LOC102619451 [Citrus sinensis]
Cs5g25600	1387	1.38	384.6	8.12255	Up	0.998863	gene=Cs5g25600 CDS=47-1177	K00679|1|3e-55|216|cic:CICLE_v10027727mg|phospholipid:diacylglycerol acyltransferase [EC:2.3.1.158];K10960|2|8e-52|205|atr:18422248|geranylgeranyl reductase [EC:1.3.1.83];K01188|3|5e-36|152|aly:ARALYDRAFT_316517|beta-glucosidase [EC:3.2.1.21];K01206|4|6e-21|102|brp:103852428|alpha-L-fucosidase [EC:3.2.1.51]	-	GO:0016787//hydrolase activity	GO:0044238//primary metabolic process	gi|567901606|ref|XP_006443291.1|/0/hypothetical protein CICLE_v10020640mg [Citrus clementina]
Cs3g18130	1626	0.03	8.05	8.06788	Up	0.961521	gene=Cs3g18130 CDS=577-1383	K12741|1|2e-18|94.4|smo:SELMODRAFT_169811|heterogeneous nuclear ribonucleoprotein A1/A3	-	-	-	gi|568838006|ref|XP_006473008.1|/2.53556e-128/PREDICTED: RNA-binding protein 38 [Citrus sinensis]
Cs3g22190	1205	0.01	2.535	7.98584	Up	0.836905	gene=Cs3g22190 CDS=223-852	-	-	-	GO:0003006//developmental process involved in reproduction	gi|568838329|ref|XP_006473167.1|/2.149e-107/PREDICTED: zinc-finger homeodomain protein 1-like [Citrus sinensis]
Cs2g31160	372	0.01	2.505	7.96867	Up	0.834758	gene=Cs2g31160 CDS=1-372	-	-	-	-	gi|567907835|ref|XP_006446231.1|/6.78183e-44/hypothetical protein CICLE_v10017249mg [Citrus clementina]
orange1.1t00690	360	0.01	2.46	7.94251	Up	0.831011	gene=orange1.1t00690 CDS=1-360	-	-	-	-	gi|985467642|ref|XP_015389777.1|/1.38768e-36/PREDICTED: uncharacterized protein LOC102619660 [Citrus sinensis]
orange1.1t05528	530	0.01	2.4	7.90689	Up	0.826464	gene=orange1.1t05528 CDS=1-530	K09284|1|6e-76|283|cit:102622542|AP2-like factor, euAP2 lineage	-	-	-	gi|985475325|ref|XP_015382310.1|/3.79783e-75/PREDICTED: floral homeotic protein APETALA 2-like, partial [Citrus sinensis]
orange1.1t04329	510	0.01	2.315	7.85487	Up	0.819728	gene=orange1.1t04329 CDS=1-510	-	-	-	-	gi|567919246|ref|XP_006451629.1|/1.88986e-81/hypothetical protein CICLE_v10008783mg [Citrus clementina]
orange1.1t04546	1752.84	0.085	19.3	7.82692	Up	0.988107	gene=orange1.1t04546 CDS=193-1149	-	-	-	-	gi|567919486|ref|XP_006451749.1|/4.22205e-116/hypothetical protein CICLE_v10008720mg [Citrus clementina]
Cs2g05410	449	0.01	2.225	7.79766	Up	0.811013	gene=Cs2g05410 CDS=42-449	K13262|1|4e-22|103|vvi:100243529|isoflavone-7-O-methyltransferase [EC:2.1.1.150];K13259|2|3e-21|100|pvu:PHAVU_003G051600g|2,7,4'-trihydroxyisoflavanone 4'-O-methyltransferase / isoflavone 4'-O-methyltransferase [EC:2.1.1.212 2.1.1.46]	-	-	-	gi|568826712|ref|XP_006467714.1|/6.8346e-66/PREDICTED: isoflavone 4'-O-methyltransferase-like isoform X1 [Citrus sinensis]
Cs7g16890	892	0.105	23.175	7.78604	Up	0.990275	gene=Cs7g16890 CDS=188-523	-	-	-	-	gi|567889394|ref|XP_006437219.1|/4.13546e-48/hypothetical protein CICLE_v10033128mg [Citrus clementina]
Cs7g08260	1155	2.05	446.055	7.76545	Up	0.9984	gene=Cs7g08260 CDS=334-798	K14496|1|8e-07|55.5|crb:CARUB_v10024125mg|abscisic acid receptor PYR/PYL family	-	-	GO:0006950//response to stress	gi|567891867|ref|XP_006438454.1|/6.12517e-80/hypothetical protein CICLE_v10032973mg [Citrus clementina]
Cs2g15930	1986	0.11	21.385	7.60295	Up	0.989222	gene=Cs2g15930 CDS=543-1493	-	-	GO:0005488	-	gi|568829484|ref|XP_006469052.1|/2.38826e-147/PREDICTED: basic leucine zipper 61 [Citrus sinensis]
Cs2g05250	1357.65	0.38	61.47	7.33774	Up	0.995874	gene=Cs2g05250 CDS=163-1164	K00679|1|4e-65|249|cic:CICLE_v10027727mg|phospholipid:diacylglycerol acyltransferase [EC:2.3.1.158];K01188|2|2e-48|193|aly:ARALYDRAFT_316517|beta-glucosidase [EC:3.2.1.21];K10960|3|3e-42|173|atr:18422248|geranylgeranyl reductase [EC:1.3.1.83];K01206|4|2e-27|124|cic:CICLE_v10031741mg|alpha-L-fucosidase [EC:3.2.1.51]	-	GO:0016787//hydrolase activity;GO:0016787//hydrolase activity	GO:0044238//primary metabolic process	gi|568826674|ref|XP_006467695.1|/0/PREDICTED: GDSL esterase/lipase At5g45950 [Citrus sinensis]
Cs5g25530	1698.27	0.035	5.43	7.27745	Up	0.933145	gene=Cs5g25530 CDS=262-1371	K00679|1|3e-37|156|cic:CICLE_v10027727mg|phospholipid:diacylglycerol acyltransferase [EC:2.3.1.158];K10960|2|3e-36|153|atr:18422248|geranylgeranyl reductase [EC:1.3.1.83];K01188|3|2e-30|134|aly:ARALYDRAFT_316517|beta-glucosidase [EC:3.2.1.21];K01206|4|4e-17|90.1|brp:103852428|alpha-L-fucosidase [EC:3.2.1.51]	-	GO:0016787//hydrolase activity;GO:0016787//hydrolase activity	GO:0044238//primary metabolic process;GO:0044238//primary metabolic process	gi|567901596|ref|XP_006443286.1|/7.38763e-169/hypothetical protein CICLE_v10020709mg [Citrus clementina]
Cs8g10470	806	0.165	21.45	7.02237	Up	0.988191	gene=Cs8g10470 CDS=142-465	-	-	-	-	gi|567862242|ref|XP_006423775.1|/1.46676e-06/hypothetical protein CICLE_v10029632mg [Citrus clementina]
Cs6g19760	2399	5.055	558.95	6.78886	Up	0.9964	gene=Cs6g19760 CDS=528-2039	K15889|1|1e-40|169|mdm:103411406|prenylcysteine alpha-carboxyl methylesterase [EC:3.1.1.-];K12951|2|3e-09|65.1|smo:SELMODRAFT_448085|cation-transporting P-type ATPase D [EC:3.6.3.-];K03036|3|5e-06|54.3|aly:ARALYDRAFT_336019|26S proteasome regulatory subunit N6	-	-	-	gi|568857773|ref|XP_006482439.1|/2.32639e-107/PREDICTED: proline-rich extensin-like protein EPR1 isoform X1 [Citrus sinensis]
orange1.1t02994	1259	0.04	4.38	6.77479	Up	0.90999	gene=orange1.1t02994 CDS=123-983	K10249|1|3e-67|256|pvu:PHAVU_006G213900g|elongation of very long chain fatty acids protein 4 [EC:2.3.1.199];K10246|3|6e-29|129|mpp:MICPUCDRAFT_54040|fatty acid elongase 3 [EC:2.3.1.199]	-	-	-	gi|568881336|ref|XP_006493533.1|/7.77203e-132/PREDICTED: putative elongation of fatty acids protein DDB_G0272012 [Citrus sinensis]
Cs4g05470	1884.1	5.735	605.725	6.72273	Up	0.99619	gene=Cs4g05470 CDS=209-796	K02883|1|6e-07|56.6|zma:103646289|large subunit ribosomal protein L18e	-	-	-	gi|567922158|ref|XP_006453085.1|/3.0699e-31/hypothetical protein CICLE_v10009567mg [Citrus clementina]
Cs3g15870	1639	0.08	8.12	6.66534	Up	0.958868	gene=Cs3g15870 CDS=921-1268	-	-	-	-	gi|568836510|ref|XP_006472285.1|/6.43919e-47/PREDICTED: uncharacterized protein LOC102620798 [Citrus sinensis]
Cs6g22130	820	0.22	22.195	6.65659	Up	0.98737	gene=Cs6g22130 CDS=150-530	-	GO:0043231//intracellular membrane-bounded organelle	-	-	gi|567877383|ref|XP_006431281.1|/3.56742e-32/hypothetical protein CICLE_v10013609mg, partial [Citrus clementina]
orange1.1t00075	1303.6	0.305	27.785	6.50935	Up	0.989012	gene=orange1.1t00075 CDS=480-1538	K18490|1|9e-11|68.6|mdm:103400993|homeobox protein OTX2;K01535|3|3e-10|66.6|obr:102715415|H+-transporting ATPase [EC:3.6.3.6]	-	-	-	gi|567919246|ref|XP_006451629.1|/9.59416e-160/hypothetical protein CICLE_v10008783mg [Citrus clementina]
Cs6g21260	324	0.3	25.86	6.42962	Up	0.987875	gene=Cs6g21260 CDS=1-324	-	-	-	-	gi|568858103|ref|XP_006482595.1|/3.42143e-43/PREDICTED: gibberellin-regulated protein 4 [Citrus sinensis]
Cs3g06900	1845	0.12	9.42	6.29462	Up	0.96432	gene=Cs3g06900 CDS=30-1754	K01051|1|0.0|1077|cic:CICLE_v10000705mg|pectinesterase [EC:3.1.1.11]	GO:0005618//cell wall	GO:0030234//enzyme regulator activity	GO:0071555//cell wall organization	gi|567879951|ref|XP_006432534.1|/0/hypothetical protein CICLE_v10000705mg [Citrus clementina]
Cs5g34880	1957.34	0.035	2.58	6.20387	Up	0.832737	gene=Cs5g34880 CDS=156-1310	K04733|1|1e-167|590|cmo:103495474|interleukin-1 receptor-associated kinase 4 [EC:2.7.11.1]	-	-	-	gi|985451468|ref|XP_006480213.2|/0/PREDICTED: autophagy-related protein 18h-like [Citrus sinensis]
Cs7g01980	1692	0.995	71.4	6.16508	Up	0.992338	gene=Cs7g01980 CDS=257-1351	K13420|1|8e-44|179|pper:PRUPEppa1027223mg|LRR receptor-like serine/threonine-protein kinase FLS2 [EC:2.7.11.1]	-	GO:0016491//oxidoreductase activity	GO:0008152//metabolic process	gi|567892923|ref|XP_006438982.1|/0/hypothetical protein CICLE_v10031896mg [Citrus clementina]
Cs5g24700	414	0.69	44.315	6.00505	Up	0.989286	gene=Cs5g24700 CDS=1-414	-	-	-	-	gi|567901324|ref|XP_006443150.1|/2.69036e-80/hypothetical protein CICLE_v10022791mg [Citrus clementina]
Cs3g19200	1520	0.09	5.61	5.96193	Up	0.929567	gene=Cs3g19200 CDS=171-1463	-	-	-	-	gi|568837418|ref|XP_006472721.1|/0/PREDICTED: uncharacterized protein LOC102614418 [Citrus sinensis]
Cs1g16710	1632	0.06	3.575	5.89684	Up	0.879699	gene=Cs1g16710 CDS=1-1632	K00679|1|3e-41|170|cic:CICLE_v10027727mg|phospholipid:diacylglycerol acyltransferase [EC:2.3.1.158];K10960|3|3e-40|167|atr:18422248|geranylgeranyl reductase [EC:1.3.1.83];K01188|4|9e-32|139|aly:ARALYDRAFT_316517|beta-glucosidase [EC:3.2.1.21]	-	-	-	gi|568822816|ref|XP_006465822.1|/0/PREDICTED: GDSL esterase/lipase 5-like [Citrus sinensis]
Cs7g05620	991	3.395	188.38	5.79409	Up	0.990591	gene=Cs7g05620 CDS=256-645	K02883|1|9e-17|88.2|zma:103646289|large subunit ribosomal protein L18e;K11855|2|6e-10|65.5|bvg:104906049|ubiquitin carboxyl-terminal hydrolase 36/42 [EC:3.4.19.12]	-	-	-	gi|567916772|ref|XP_006450392.1|/5.08525e-45/hypothetical protein CICLE_v10009892mg [Citrus clementina]
Cs9g14350	823	0.99	50.92	5.68466	Up	0.987475	gene=Cs9g14350 CDS=24-653	K01051|1|4e-15|82.4|tcc:TCM_037441|pectinesterase [EC:3.1.1.11]	-	-	-	gi|568873959|ref|XP_006490092.1|/2.79421e-93/PREDICTED: 21 kDa protein-like [Citrus sinensis]
orange1.1t00578	1347	0.21	10.605	5.65821	Up	0.964362	gene=orange1.1t00578 CDS=35-1108	K12643|1|0.0|720|cit:102627036|anthranilate N-methyltransferase [EC:2.1.1.111];K13066|5|4e-123|442|jcu:105646969|caffeic acid 3-O-methyltransferase [EC:2.1.1.68]	-	GO:0005515//protein binding;GO:0008168//methyltransferase activity	GO:0006730//one-carbon metabolic process	gi|568876650|ref|XP_006491388.1|/0/PREDICTED: anthranilate N-methyltransferase-like [Citrus sinensis]
Cs9g02910	1178	0.08	4.015	5.64926	Up	0.891929	gene=Cs9g02910 CDS=1-996	K06892|1|0.0|646|cic:CICLE_v10018343mg|feruloyl-CoA ortho-hydroxylase [EC:1.14.11.-]	-	GO:0016701//oxidoreductase activity, acting on single donors with incorporation of molecular oxygen	GO:0008152//metabolic process	gi|568871455|ref|XP_006488902.1|/0/PREDICTED: feruloyl CoA ortho-hydroxylase 1-like [Citrus sinensis]
Cs3g10290	704	0.07	3.335	5.57419	Up	0.86627	gene=Cs3g10290 CDS=105-479	-	-	-	-	gi|567880625|ref|XP_006432871.1|/2.10625e-61/hypothetical protein CICLE_v10002850mg [Citrus clementina]
Cs8g11330	2163.97	2.485	116.36	5.54921	Up	0.98838	gene=Cs8g11330 CDS=134-1405	K01728|1|0.0|909|cic:CICLE_v10004783mg|pectate lyase [EC:4.2.2.2]	-	-	-	gi|567854895|ref|XP_006420567.1|/0/hypothetical protein CICLE_v10004783mg [Citrus clementina]
Cs7g03010	1891	0.33	15.44	5.54806	Up	0.973624	gene=Cs7g03010 CDS=515-1540	K15889|1|8e-06|53.1|mdm:103411406|prenylcysteine alpha-carboxyl methylesterase [EC:3.1.1.-]	-	-	-	gi|567892591|ref|XP_006438816.1|/1.17684e-95/hypothetical protein CICLE_v10032019mg [Citrus clementina]
Cs7g13530	1248	0.245	11.065	5.49708	Up	0.964426	gene=Cs7g13530 CDS=163-1155	K00430|1|2e-178|625|cit:102621985|peroxidase [EC:1.11.1.7]	-	GO:0005506//iron ion binding;GO:0003824//catalytic activity;GO:0016209//antioxidant activity	GO:0008152//metabolic process;GO:0006950//response to stress	gi|641851011|gb|KDO69882.1|/1.21075e-177/hypothetical protein CISIN_1g039410mg, partial [Citrus sinensis]
Cs1g16180	1796	2.8	121.53	5.43974	Up	0.987307	gene=Cs1g16180 CDS=237-1538	K00924|1|3e-20|100|ath:AT5G22850|;K01381|4|9e-20|99.4|smo:SELMODRAFT_13348|saccharopepsin [EC:3.4.23.25]	-	GO:0004175//endopeptidase activity	GO:0019538//protein metabolic process	gi|567879761|ref|XP_006432439.1|/0/hypothetical protein CICLE_v10001212mg [Citrus clementina]
Cs5g17950	1734	0.225	9.295	5.36846	Up	0.955669	gene=Cs5g17950 CDS=178-1311	K10960|1|1e-56|221|atr:18422248|geranylgeranyl reductase [EC:1.3.1.83];K00679|2|2e-48|194|cic:CICLE_v10027727mg|phospholipid:diacylglycerol acyltransferase [EC:2.3.1.158];K17604|3|1e-36|155|pop:POPTR_0012s13550g|zinc finger SWIM domain-containing protein 3;K01188|4|5e-34|146|aly:ARALYDRAFT_316517|beta-glucosidase [EC:3.2.1.21];K01206|5|3e-28|127|cic:CICLE_v10031741mg|alpha-L-fucosidase [EC:3.2.1.…	-	GO:0016787//hydrolase activity	GO:0044238//primary metabolic process	gi|568848899|ref|XP_006478220.1|/0/PREDICTED: GDSL esterase/lipase At1g71691 [Citrus sinensis]
Cs2g31040	614	5.015	204.675	5.35094	Up	0.986339	gene=Cs2g31040 CDS=104-445	-	-	-	-	gi|568833009|ref|XP_006470710.1|/1.15799e-56/PREDICTED: protein GAST1-like [Citrus sinensis]
Cs1g20190	609	0.155	6.26	5.33582	Up	0.93203	gene=Cs1g20190 CDS=1-609	-	-	-	-	gi|568824356|ref|XP_006466568.1|/3.89265e-89/PREDICTED: uncharacterized protein LOC102609045 [Citrus sinensis]
Cs5g33460	2198	0.08	3.11	5.28077	Up	0.852124	gene=Cs5g33460 CDS=103-1734	K01179|1|2e-171|603|mus:103998550|endoglucanase [EC:3.2.1.4]	-	GO:0004553//hydrolase activity, hydrolyzing O-glycosyl compounds	GO:0044238//primary metabolic process	gi|567903824|ref|XP_006444400.1|/0/hypothetical protein CICLE_v10019602mg [Citrus clementina]
Cs3g26900	1629	1.685	65.415	5.2788	Up	0.983686	gene=Cs3g26900 CDS=1-1629	K00423|1|1e-178|627|tcc:TCM_039977|L-ascorbate oxidase [EC:1.10.3.3]	-	GO:0016682//oxidoreductase activity, acting on diphenols and related substances as donors, oxygen as acceptor;GO:0046914//transition metal ion binding	GO:0008152//metabolic process	gi|567885469|ref|XP_006435293.1|/0/hypothetical protein CICLE_v10000783mg [Citrus clementina]
orange1.1t00829	2194	2.705	103.89	5.26328	Up	0.984697	gene=orange1.1t00829 CDS=113-463	-	-	-	-	gi|568877208|ref|XP_006491637.1|/1.16625e-41/PREDICTED: putative cell wall protein [Citrus sinensis]
orange1.1t03322	551	39.17	1467.46	5.22743	Up	0.985181	gene=orange1.1t03322 CDS=237-533	-	-	-	-	-
Cs2g18870	1764	0.085	3.12	5.19794	Up	0.851661	gene=Cs2g18870 CDS=1-1764	K18443|1|1e-73|278|rcu:RCOM_0732470|golgi-specific brefeldin A-resistance guanine nucleotide exchange factor 1;K11267|2|6e-39|162|mtr:MTR_091s0011|sister chromatid cohesion protein PDS5;K13199|3|1e-20|102|mtr:MTR_7g081660|plasminogen activator inhibitor 1 RNA-binding protein	-	-	GO:0008152//metabolic process	gi|567911103|ref|XP_006447865.1|/0/hypothetical protein CICLE_v10018333mg [Citrus clementina]
Cs2g07770	2294	2.605	91.365	5.13229	Up	0.983076	gene=Cs2g07770 CDS=348-1874	K00517|1|0.0|981|cit:102608671|	-	GO:0016712//oxidoreductase activity, acting on paired donors, with incorporation or reduction of molecular oxygen, reduced flavin or flavoprotein as one donor, and incorporation of one atom of oxygen;GO:0005506//iron ion binding	GO:0008152//metabolic process	gi|568827306|ref|XP_006468005.1|/0/PREDICTED: cytochrome P450 77A4 [Citrus sinensis]
Cs5g32460	411	0.12	4.135	5.10678	Up	0.88854	gene=Cs5g32460 CDS=1-411	-	-	-	-	gi|567903474|ref|XP_006444225.1|/5.72109e-22/hypothetical protein CICLE_v10022800mg [Citrus clementina]
Cs4g02980	738	0.12	4.035	5.07146	Up	0.884941	gene=Cs4g02980 CDS=138-638	K13449|1|6e-48|191|pda:103713667|pathogenesis-related protein 1	-	-	-	gi|567922858|ref|XP_006453435.1|/8.4974e-80/hypothetical protein CICLE_v10009728mg [Citrus clementina]
Cs3g23170	1509.87	1.015	32.025	4.97965	Up	0.975961	gene=Cs3g23170 CDS=307-1209	-	-	-	-	gi|568838555|ref|XP_006473276.1|/0/PREDICTED: uncharacterized protein LOC102623623 [Citrus sinensis]
Cs1g09310	291	3.23	94.26	4.86704	Up	0.978845	gene=Cs1g09310 CDS=1-291	K02689|1|2e-20|97.8|atr:2546488|photosystem I P700 chlorophyll a apoprotein A1	GO:0009521;GO:0031224//intrinsic component of membrane;GO:0009534//chloroplast thylakoid	GO:0046906//tetrapyrrole binding;GO:0046872//metal ion binding;GO:0051536//iron-sulfur cluster binding	GO:0051234//establishment of localization;GO:0006464//cellular protein modification process;GO:0006091//generation of precursor metabolites and energy	gi|527209902|gb|EPS74511.1|/4.33983e-22/hypothetical protein M569_00228 [Genlisea aurea]
orange1.1t03318	738	5.985	170.83	4.83507	Up	0.97855	gene=orange1.1t03318 CDS=1-738	-	-	-	-	gi|985468538|ref|XP_015389999.1|/1.21116e-110/PREDICTED: uncharacterized protein LOC107178872 [Citrus sinensis]
Cs5g01990	2152	1.29	36.65	4.82837	Up	0.974403	gene=Cs5g01990 CDS=276-1772	K09458|1|0.0|970|cit:102626302|3-oxoacyl-[acyl-carrier-protein] synthase II [EC:2.3.1.179]	-	GO:0004312//fatty acid synthase activity;GO:0004312//fatty acid synthase activity	GO:0006631//fatty acid metabolic process;GO:0006631//fatty acid metabolic process	gi|568844970|ref|XP_006476353.1|/0/PREDICTED: 3-oxoacyl-[acyl-carrier-protein] synthase I, chloroplastic-like [Citrus sinensis]
Cs5g08840	1568	0.095	2.655	4.80464	Up	0.818402	gene=Cs5g08840 CDS=164-1090	K01051|1|2e-99|363|smo:SELMODRAFT_167160|pectinesterase [EC:3.1.1.11]	-	-	-	gi|568846728|ref|XP_006477195.1|/0/PREDICTED: probable pectinesterase 68 [Citrus sinensis]
Cs2g06550	600	0.31	8.325	4.74711	Up	0.940639	gene=Cs2g06550 CDS=127-600	-	-	-	-	gi|567913913|ref|XP_006449270.1|/1.14849e-77/hypothetical protein CICLE_v10017033mg [Citrus clementina]
Cs5g26910	1651	0.135	3.615	4.74296	Up	0.863386	gene=Cs5g26910 CDS=611-1414	K17095|1|4e-150|532|cit:102629010|annexin A7/11;K17099|4|6e-99|362|pxb:103956236|annexin A13	-	GO:0005488;GO:0005543//phospholipid binding;GO:0046872//metal ion binding	-	gi|567901942|ref|XP_006443459.1|/2.65717e-149/hypothetical protein CICLE_v10021701mg [Citrus clementina]
Cs2g17080	1725	2.15	57.19	4.73335	Up	0.974845	gene=Cs2g17080 CDS=204-1127	K01051|1|3e-15|84.3|vvi:100251413|pectinesterase [EC:3.1.1.11]	-	GO:0030234//enzyme regulator activity	-	gi|568829824|ref|XP_006469216.1|/8.53137e-98/PREDICTED: 21 kDa protein-like [Citrus sinensis]
Cs1g24440	1908	0.115	3.025	4.71723	Up	0.837326	gene=Cs1g24440 CDS=378-1490	K08241|1|0.0|696|cit:102613997|jasmonate O-methyltransferase [EC:2.1.1.141]	-	-	-	gi|568824914|ref|XP_006466836.1|/0/PREDICTED: salicylate carboxymethyltransferase [Citrus sinensis]
Cs5g16220	1539	0.2	5.185	4.69627	Up	0.906054	gene=Cs5g16220 CDS=358-1365	K00430|1|3e-06|54.3|mdm:103431979|peroxidase [EC:1.11.1.7]	-	GO:0043169//cation binding	GO:0006812//cation transport	gi|568848585|ref|XP_006478085.1|/6.04199e-100/PREDICTED: enolase-phosphatase E1 [Citrus sinensis]
Cs4g03190	1284	0.105	2.66	4.66297	Up	0.816423	gene=Cs4g03190 CDS=481-1284	K08235|1|9e-162|570|cit:102607638|xyloglucan:xyloglucosyl transferase [EC:2.4.1.207];K14504|5|5e-119|428|vvi:100266747|xyloglucan:xyloglucosyl transferase TCH4 [EC:2.4.1.207]	-	-	-	gi|568841368|ref|XP_006474631.1|/6.29463e-161/PREDICTED: xyloglucan endotransglucosylase/hydrolase protein 24 [Citrus sinensis]
Cs5g26290	1161	1	24.91	4.63865	Up	0.968278	gene=Cs5g26290 CDS=6-749	-	GO:0044464	-	-	gi|985450159|ref|XP_015386146.1|/6.46445e-138/PREDICTED: expansin-A15-like isoform X1 [Citrus sinensis]
Cs5g34640	1093	0.17	4.105	4.59378	Up	0.8777	gene=Cs5g34640 CDS=194-643	-	-	-	-	-
orange1.1t03320	1628	9.375	223.915	4.57799	Up	0.974972	gene=orange1.1t03320 CDS=727-1308	-	-	-	-	gi|922327221|ref|XP_013443003.1|/1.91306e-89/hypothetical protein MTR_0052s0140 [Medicago truncatula]
Cs3g19960	1936	0.205	4.8	4.54934	Up	0.893824	gene=Cs3g19960 CDS=30-1709	K12347|1|0.0|812|tcc:TCM_035174|natural resistance-associated macrophage protein	GO:0044464	-	GO:0051234//establishment of localization	gi|568838042|ref|XP_006473026.1|/0/PREDICTED: metal transporter Nramp5-like [Citrus sinensis]
Cs6g09950	952	9.07	211.38	4.54259	Up	0.973814	gene=Cs6g09950 CDS=186-533	-	-	GO:0005488	GO:0051234//establishment of localization;GO:0010876//lipid localization	gi|567873957|ref|XP_006429568.1|/1.38568e-63/hypothetical protein CICLE_v10012953mg [Citrus clementina]
Cs1g18110	2668.05	3.705	83.84	4.50009	Up	0.971772	gene=Cs1g18110 CDS=55-1362	K15403|1|0.0|912|cit:102626131|fatty acid omega-hydroxy dehydrogenase [EC:1.1.-.-]	-	GO:0016491//oxidoreductase activity;GO:0016832//aldehyde-lyase activity;GO:0050662//coenzyme binding;GO:0016491//oxidoreductase activity;GO:0016832//aldehyde-lyase activity;GO:0050662//coenzyme binding;GO:0016491//oxidoreductase activity;GO:0016832//aldehyde-lyase activity;GO:0050662//coenzyme binding	GO:0044281//small molecule metabolic process;GO:0044281//small molecule metabolic process;GO:0044281//small molecule metabolic process	gi|568823214|ref|XP_006466014.1|/0/PREDICTED: protein HOTHEAD [Citrus sinensis]
Cs4g06630	2426	0.415	9.185	4.4681	Up	0.940218	gene=Cs4g06630 CDS=1-1899	K01051|1|0.0|1104|cit:102578034|pectinesterase [EC:3.1.1.11]	GO:0030312//external encapsulating structure	GO:0030234//enzyme regulator activity	GO:0071555//cell wall organization	gi|572152941|ref|NP_001275846.1|/0/putative thermostable pectinesterase [Citrus sinensis]
Cs9g01040	228	0.23	5.085	4.46654	Up	0.899129	gene=Cs9g01040 CDS=1-228	-	-	-	-	gi|567852061|ref|XP_006419194.1|/1.24078e-37/hypothetical protein CICLE_v10007149mg [Citrus clementina]
Cs2g20390	1491	1.01	21.66	4.42261	Up	0.962426	gene=Cs2g20390 CDS=158-1216	K00679|1|7e-75|281|cic:CICLE_v10027727mg|phospholipid:diacylglycerol acyltransferase [EC:2.3.1.158];K01188|2|5e-48|192|aly:ARALYDRAFT_316517|beta-glucosidase [EC:3.2.1.21];K10960|3|1e-43|178|atr:18422248|geranylgeranyl reductase [EC:1.3.1.83];K01206|4|2e-32|140|cic:CICLE_v10031741mg|alpha-L-fucosidase [EC:3.2.1.51]	-	GO:0016787//hydrolase activity	GO:0044238//primary metabolic process	gi|567910721|ref|XP_006447674.1|/0/hypothetical protein CICLE_v10015771mg [Citrus clementina]
Cs1g25040	1122	0.915	19.6	4.42094	Up	0.961163	gene=Cs1g25040 CDS=553-1020	K14611|1|7e-34|118|mus:103986044|solute carrier family 23 (nucleobase transporter), member 1/2	-	GO:0003824//catalytic activity;GO:0003824//catalytic activity	-	gi|567865819|ref|XP_006425532.1|/4.56107e-96/hypothetical protein CICLE_v10026552mg [Citrus clementina]
Cs1g14620	541	1.285	27.105	4.39872	Up	0.964868	gene=Cs1g14620 CDS=94-432	-	-	-	-	gi|568822290|ref|XP_006465567.1|/1.50681e-61/PREDICTED: thionin-like protein 2 [Citrus sinensis]
Cs4g10110	1043	3.135	65.995	4.39582	Up	0.970046	gene=Cs4g10110 CDS=360-737	-	-	-	-	gi|568842203|ref|XP_006475041.1|/1.83545e-16/PREDICTED: glycine-rich cell wall structural protein [Citrus sinensis]
Cs7g29830	1542	13.38	272.78	4.34959	Up	0.97053	gene=Cs7g29830 CDS=1-1542	-	GO:0044464	-	-	gi|674940038|emb|CDX93168.1|/1.78635e-168/BnaC04g47280D [Brassica napus]
Cs9g02650	3164	0.8	16.19	4.33896	Up	0.955795	gene=Cs9g02650 CDS=254-3094	K11294|1|6e-06|54.3|csv:101206235|nucleolin	-	-	-	gi|568871400|ref|XP_006488876.1|/0/PREDICTED: uncharacterized protein LOC102628873 [Citrus sinensis]
Cs4g18420	2440	0.845	16.995	4.33002	Up	0.956805	gene=Cs4g18420 CDS=346-1689	K13076|1|0.0|952|cit:102624404|delta8-fatty-acid desaturase [EC:1.14.19.4]	-	GO:0005506//iron ion binding;GO:0016705//oxidoreductase activity, acting on paired donors, with incorporation or reduction of molecular oxygen	GO:0006631//fatty acid metabolic process	gi|568844069|ref|XP_006475919.1|/0/PREDICTED: delta(8)-fatty-acid desaturase 2 [Citrus sinensis]
Cs9g01630	1863	1.155	22.46	4.28139	Up	0.960047	gene=Cs9g01630 CDS=144-1562	K01213|1|2e-170|599|pda:103722672|galacturan 1,4-alpha-galacturonidase [EC:3.2.1.67]	-	GO:0004553//hydrolase activity, hydrolyzing O-glycosyl compounds	GO:0008152//metabolic process	gi|567852245|ref|XP_006419286.1|/0/hypothetical protein CICLE_v10004899mg [Citrus clementina]
orange1.1t02074	348	0.28	5.395	4.26812	Up	0.900202	gene=orange1.1t02074 CDS=1-348	K00558|1|1e-30|131|mdm:103452459|DNA (cytosine-5)-methyltransferase 1 [EC:2.1.1.37]	-	-	-	gi|567907099|ref|XP_006445863.1|/2.16365e-45/hypothetical protein CICLE_v10017225mg [Citrus clementina]
Cs8g06680	845	1.065	20.475	4.26494	Up	0.958847	gene=Cs8g06680 CDS=83-661	-	-	-	-	gi|568867700|ref|XP_006487171.1|/6.78633e-98/PREDICTED: organ-specific protein S2-like [Citrus sinensis]
Cs8g08820	1492.42	5.13	96.95	4.24021	Up	0.966552	gene=Cs8g08820 CDS=675-1409	K09872|1|1e-104|381|pxb:103942495|aquaporin PIP;K09866|2|3e-104|379|egr:104418907|aquaporin-4	GO:0016020//membrane	-	-	gi|568868188|ref|XP_006487396.1|/1.03021e-165/PREDICTED: aquaporin AQPAn.G-like [Citrus sinensis]
Cs4g15670	315	0.16	3.02	4.2384	Up	0.825475	gene=Cs4g15670 CDS=1-315	-	-	-	-	gi|567918244|ref|XP_006451128.1|/2.23337e-50/hypothetical protein CICLE_v10010574mg [Citrus clementina]
Cs3g13410	1691	1.255	22.995	4.19556	Up	0.958742	gene=Cs3g13410 CDS=83-1462	K04733|1|0.0|797|cic:CICLE_v10001088mg|interleukin-1 receptor-associated kinase 4 [EC:2.7.11.1]	-	GO:0004672//protein kinase activity;GO:0000166//nucleotide binding	-	gi|567881419|ref|XP_006433268.1|/0/hypothetical protein CICLE_v10001088mg [Citrus clementina]
orange1.1t03234	1965	1.595	28.315	4.14994	Up	0.9591	gene=orange1.1t03234 CDS=177-1439	K01246|1|0.0|769|cic:CICLE_v10005040mg|DNA-3-methyladenine glycosylase I [EC:3.2.2.20]	-	GO:0003824//catalytic activity	GO:0006281//DNA repair	gi|567859258|ref|XP_006422312.1|/0/hypothetical protein CICLE_v10005040mg [Citrus clementina]
orange1.1t00203	1097	6.155	108.245	4.1364	Up	0.964931	gene=orange1.1t00203 CDS=312-704	K02883|1|1e-19|97.8|zma:103646289|large subunit ribosomal protein L18e;K11855|2|3e-10|66.6|bvg:104906049|ubiquitin carboxyl-terminal hydrolase 36/42 [EC:3.4.19.12]	-	-	-	gi|567905648|ref|XP_006445312.1|/5.03672e-36/hypothetical protein CICLE_v10022835mg [Citrus clementina]
Cs7g20260	1436.71	11.135	195.565	4.13447	Up	0.965415	gene=Cs7g20260 CDS=67-957	K01757|1|2e-18|94.4|eus:EUTSA_v10018851mg|strictosidine synthase [EC:4.3.3.2]	-	-	-	gi|567906873|ref|XP_006445750.1|/0/hypothetical protein CICLE_v10015735mg [Citrus clementina]
Cs5g10170	2243.39	11.97	208.415	4.12196	Up	0.965457	gene=Cs5g10170 CDS=402-2144	K00108|1|0.0|908|gmx:100796752|choline dehydrogenase [EC:1.1.99.1]	-	GO:0016491//oxidoreductase activity;GO:0050662//coenzyme binding;GO:0016491//oxidoreductase activity;GO:0050662//coenzyme binding;GO:0016491//oxidoreductase activity;GO:0050662//coenzyme binding;GO:0016491//oxidoreductase activity;GO:0050662//coenzyme binding	GO:0044281//small molecule metabolic process;GO:0044281//small molecule metabolic process;GO:0044281//small molecule metabolic process;GO:0044281//small molecule metabolic process	gi|568847084|ref|XP_006477370.1|/0/PREDICTED: protein HOTHEAD-like isoform X3 [Citrus sinensis]
Cs1g16186	1136	0.71	12.08	4.08866	Up	0.943312	gene=Cs1g16186 CDS=446-521	-	-	-	-	gi|985459043|ref|XP_015387993.1|/9.16116e-20/PREDICTED: uncharacterized protein LOC102623760 [Citrus sinensis]
Cs7g03020	3954	1.415	24.065	4.08806	Up	0.957374	gene=Cs7g03020 CDS=1-2211	-	-	-	-	gi|568859028|ref|XP_006483045.1|/0/PREDICTED: protein MICRORCHIDIA 7-like isoform X2 [Citrus sinensis]
orange1.1t04225	829.04	1.155	19.545	4.08083	Up	0.952701	gene=orange1.1t04225 CDS=212-514	K14488|1|7e-50|199|cit:102618988|SAUR family protein	-	-	-	gi|568883707|ref|XP_006494594.1|/5.26749e-49/PREDICTED: auxin-responsive protein SAUR21-like [Citrus sinensis]
Cs7g09860	1654.75	7.275	122.2	4.07015	Up	0.963141	gene=Cs7g09860 CDS=82-933	K01728|1|0.0|627|cic:CICLE_v10031429mg|pectate lyase [EC:4.2.2.2]	GO:0044464;GO:0044464	GO:0016837;GO:0016837;GO:0016837	-	gi|567891311|ref|XP_006438176.1|/0/hypothetical protein CICLE_v10031429mg [Citrus clementina]
Cs8g01960	2075	0.255	4.23	4.05209	Up	0.86768	gene=Cs8g01960 CDS=153-1502	K00423|1|1e-164|494|pop:POPTR_0003s20680g|L-ascorbate oxidase [EC:1.10.3.3]	-	GO:0003824//catalytic activity;GO:0046914//transition metal ion binding	GO:0008152//metabolic process	gi|568866638|ref|XP_006486657.1|/0/PREDICTED: L-ascorbate oxidase homolog [Citrus sinensis]
Cs3g25160	735	0.435	7.16	4.04087	Up	0.915737	gene=Cs3g25160 CDS=71-409	K10572|1|6e-35|147|fve:101291401|inositol-pentakisphosphate 2-kinase [EC:2.7.1.158];K12823|4|8e-14|77.8|egu:105040068|ATP-dependent RNA helicase DDX5/DBP2 [EC:3.6.4.13]	-	-	-	gi|985442111|ref|XP_015384355.1|/1.65568e-51/PREDICTED: uncharacterized protein LOC107176407 [Citrus sinensis]
Cs3g14230	3030	0.235	3.83	4.02661	Up	0.854734	gene=Cs3g14230 CDS=579-2777	K02184|1|2e-73|278|ppp:PHYPADRAFT_159956|formin 2	-	-	-	gi|567881687|ref|XP_006433402.1|/0/hypothetical protein CICLE_v10000203mg [Citrus clementina]
Cs8g15430	954	0.375	6.075	4.01792	Up	0.903465	gene=Cs8g15430 CDS=181-786	-	-	-	-	gi|568869565|ref|XP_006487991.1|/1.91266e-94/PREDICTED: uncharacterized protein At1g08160 [Citrus sinensis]
Cs4g02970	973	9.005	141.805	3.97704	Up	0.960889	gene=Cs4g02970 CDS=169-756	K13449|1|2e-40|166|pda:103713667|pathogenesis-related protein 1	-	-	-	gi|567922860|ref|XP_006453436.1|/1.96067e-118/hypothetical protein CICLE_v10009569mg [Citrus clementina]
Cs7g30210	916	0.785	12.325	3.97275	Up	0.93946	gene=Cs7g30210 CDS=150-626	-	-	-	-	gi|567886672|ref|XP_006435858.1|/2.26418e-81/hypothetical protein CICLE_v10032961mg [Citrus clementina]
Cs1g22050	1289	3.455	54.165	3.9706	Up	0.958847	gene=Cs1g22050 CDS=72-842	-	-	-	-	-
Cs1g26280	918	22.61	354.14	3.96929	Up	0.961331	gene=Cs1g26280 CDS=1-918	K01191|1|8e-29|115|mdm:103411291|alpha-mannosidase [EC:3.2.1.24]	-	-	-	gi|763744275|gb|KJB11774.1|/8.18394e-63/hypothetical protein B456_001G276600 [Gossypium raimondii]
Cs8g02280	2286	0.25	3.915	3.96901	Up	0.854629	gene=Cs8g02280 CDS=1-2286	-	-	-	-	gi|568867034|ref|XP_006486851.1|/0/PREDICTED: uncharacterized protein LOC102611322 [Citrus sinensis]
Cs1g02460	2435	0.195	3.045	3.9649	Up	0.818823	gene=Cs1g02460 CDS=332-2329	-	-	-	-	gi|568819562|ref|XP_006464318.1|/0/PREDICTED: ankyrin repeat-containing protein At5g02620-like isoform X1 [Citrus sinensis]
Cs3g23200	2368	0.24	3.72	3.9542	Up	0.847788	gene=Cs3g23200 CDS=156-2150	K04733|1|1e-97|358|zma:100191370|interleukin-1 receptor-associated kinase 4 [EC:2.7.11.1];K04730|2|3e-70|267|cmo:103495768|interleukin-1 receptor-associated kinase 1 [EC:2.7.11.1]	-	-	-	gi|568838561|ref|XP_006473279.1|/0/PREDICTED: probable inactive receptor kinase At5g67200 [Citrus sinensis]
Cs6g21120	852	0.685	10.475	3.9347	Up	0.933756	gene=Cs6g21120 CDS=380-655	-	GO:0043231//intracellular membrane-bounded organelle	-	-	gi|568858071|ref|XP_006482579.1|/3.46849e-41/PREDICTED: transcription factor PRE5 [Citrus sinensis]
orange1.1t04379	3041	0.29	4.375	3.91516	Up	0.868501	gene=orange1.1t04379 CDS=403-2721	K18999|1|3e-06|55.5|fve:101299247|RNA polymerase II C-terminal domain phosphatase-like 3/4 [EC:3.1.3.16]	-	-	-	gi|568883999|ref|XP_006494723.1|/0/PREDICTED: protein QUIRKY [Citrus sinensis]
Cs7g04900	1730.74	14.095	211.58	3.90795	Up	0.9611	gene=Cs7g04900 CDS=393-1430	-	-	-	-	gi|568859572|ref|XP_006483312.1|/0/PREDICTED: uncharacterized protein LOC102608149 [Citrus sinensis]
Cs7g10200	4164	0.88	13.19	3.9058	Up	0.94125	gene=Cs7g10200 CDS=1-4164	K05665|1|0.0|984|cic:CICLE_v10018481mg|ATP-binding cassette, subfamily C (CFTR/MRP), member 1	-	GO:0017111//nucleoside-triphosphatase activity;GO:0016491//oxidoreductase activity;GO:0000166//nucleotide binding	GO:0009987//cellular process;GO:0006810//transport;GO:0008152//metabolic process	gi|568861079|ref|XP_006484035.1|/0/PREDICTED: putative ABC transporter C family member 15 isoform X2 [Citrus sinensis]
Cs8g17800	1735	1.96	28.945	3.88439	Up	0.952743	gene=Cs8g17800 CDS=114-1511	K15397|1|0.0|909|cic:CICLE_v10028377mg|3-ketoacyl-CoA synthase [EC:2.3.1.199]	GO:0044464	GO:0016747//transferase activity, transferring acyl groups other than amino-acyl groups	GO:0006631//fatty acid metabolic process	gi|567864168|ref|XP_006424733.1|/0/hypothetical protein CICLE_v10028377mg [Citrus clementina]
Cs7g25130	4416	46.97	691.04	3.87896	Up	0.959268	gene=Cs7g25130 CDS=3740-4201	K01191|1|3e-24|115|mdm:103411291|alpha-mannosidase [EC:3.2.1.24]	-	-	-	gi|947068945|gb|KRH17836.1|/1.0318e-120/hypothetical protein GLYMA_13G020100 [Glycine max]
Cs6g15560	3071	1.5	21.985	3.87349	Up	0.949733	gene=Cs6g15560 CDS=590-1849	K13680|1|0.0|1028|cit:102616802|beta-mannan synthase [EC:2.4.1.32]	-	-	-	gi|568856683|ref|XP_006481909.1|/0/PREDICTED: glucomannan 4-beta-mannosyltransferase 9 [Citrus sinensis]
Cs1g24940	1402	0.285	4.15	3.86408	Up	0.859997	gene=Cs1g24940 CDS=219-944	-	-	-	-	gi|985432181|ref|XP_015389986.1|/1.69362e-21/PREDICTED: putative glycine-rich cell wall structural protein 1 [Citrus sinensis]
Cs5g25590	1444.94	32.49	471.395	3.85887	Up	0.959268	gene=Cs5g25590 CDS=417-1295	K10960|1|2e-44|181|atr:18422248|geranylgeranyl reductase [EC:1.3.1.83];K00679|2|2e-41|171|cic:CICLE_v10027727mg|phospholipid:diacylglycerol acyltransferase [EC:2.3.1.158];K01188|3|7e-28|125|aly:ARALYDRAFT_316517|beta-glucosidase [EC:3.2.1.21];K10396|4|4e-18|93.6|pper:PRUPE_ppa001667mg|kinesin family member 5;K01206|5|2e-15|84.7|brp:103852428|alpha-L-fucosidase [EC:3.2.1.51]	-	GO:0016787//hydrolase activity;GO:0016787//hydrolase activity	GO:0044238//primary metabolic process;GO:0044238//primary metabolic process	gi|567901604|ref|XP_006443290.1|/0/hypothetical protein CICLE_v10020515mg [Citrus clementina]
Cs8g06650	1136	0.415	5.975	3.84776	Up	0.89736	gene=Cs8g06650 CDS=126-932	K12472|1|3e-19|96.7|bvg:104885038|epidermal growth factor receptor substrate 15;K06699|2|2e-13|77.4|smo:SELMODRAFT_440226|proteasome activator subunit 4	-	-	-	gi|568867698|ref|XP_006487170.1|/8.99649e-153/PREDICTED: BURP domain-containing protein 17-like [Citrus sinensis]
orange1.1t04220	671	2.385	34.17	3.84067	Up	0.953943	gene=orange1.1t04220 CDS=236-538	K14488|1|2e-51|202|cit:102618130|SAUR family protein	-	-	-	gi|641823375|gb|KDO42788.1|/1.5206e-50/hypothetical protein CISIN_1g046390mg [Citrus sinensis]
Cs1g13290	1643	0.265	3.75	3.82283	Up	0.845704	gene=Cs1g13290 CDS=255-1379	-	-	-	-	gi|568821923|ref|XP_006465391.1|/0/PREDICTED: uncharacterized protein LOC102618171 [Citrus sinensis]
Cs2g15720	1994.08	0.835	11.71	3.80982	Up	0.935461	gene=Cs2g15720 CDS=118-1758	-	-	-	-	gi|568829639|ref|XP_006469129.1|/0/PREDICTED: seed biotin-containing protein SBP65 [Citrus sinensis]
Cs7g03250	345	0.28	3.875	3.7907	Up	0.847703	gene=Cs7g03250 CDS=1-345	-	-	-	-	gi|568859090|ref|XP_006483075.1|/2.83288e-42/PREDICTED: uncharacterized protein LOC102620649 [Citrus sinensis]
Cs7g08820	2358	3.515	48.37	3.78252	Up	0.953901	gene=Cs7g08820 CDS=81-1310	K01213|1|3e-120|432|aly:ARALYDRAFT_471186|galacturan 1,4-alpha-galacturonidase [EC:3.2.1.67];K01184|2|2e-108|393|pper:PRUPE_ppa018113mg|polygalacturonase [EC:3.2.1.15]	-	GO:0004553//hydrolase activity, hydrolyzing O-glycosyl compounds;GO:0004553//hydrolase activity, hydrolyzing O-glycosyl compounds	GO:0008152//metabolic process;GO:0008152//metabolic process	gi|568860762|ref|XP_006483884.1|/0/PREDICTED: polygalacturonase At1g48100 [Citrus sinensis]
Cs6g16840	3354	0.225	3.085	3.77727	Up	0.815118	gene=Cs6g16840 CDS=1-3354	K14514|1|1e-11|73.2|smo:SELMODRAFT_419761|ethylene-insensitive protein 3;K14430|2|2e-09|66.2|gsl:Gasu_35240|phosphate transporter	-	-	-	gi|568857651|ref|XP_006482378.1|/0/PREDICTED: phosphate transporter PHO1 homolog 7 [Citrus sinensis]
orange1.1t01308	3784	62.39	854.41	3.77554	Up	0.957079	gene=orange1.1t01308 CDS=2165-2539	K01191|1|3e-32|98.6|mdm:103411291|alpha-mannosidase [EC:3.2.1.24]	-	-	-	gi|985468538|ref|XP_015389999.1|/3.12869e-157/PREDICTED: uncharacterized protein LOC107178872 [Citrus sinensis]
Cs3g27360	2672	5.465	74.115	3.76147	Up	0.955585	gene=Cs3g27360 CDS=140-940	K17964|1|3e-14|81.6|tcc:TCM_025372|leucine-rich PPR motif-containing protein, mitochondrial	-	-	-	gi|568839669|ref|XP_006473802.1|/0/PREDICTED: pentatricopeptide repeat-containing protein At2g01860 [Citrus sinensis]
Cs7g16230	326	0.865	11.6	3.74528	Up	0.932872	gene=Cs7g16230 CDS=1-258	K03327|1|6e-38|155|cit:102613160|multidrug resistance protein, MATE family	GO:0044464	GO:0015291//secondary active transmembrane transporter activity	GO:0015893//drug transport	gi|568884915|ref|XP_006495076.1|/4.78529e-37/PREDICTED: protein DETOXIFICATION 24-like [Citrus sinensis]
Cs6g22360	597	1.735	23.255	3.74453	Up	0.948196	gene=Cs6g22360 CDS=1-597	K13680|1|6e-109|393|cit:102618824|beta-mannan synthase [EC:2.4.1.32]	-	-	-	gi|568858505|ref|XP_006482791.1|/3.61164e-108/PREDICTED: glucomannan 4-beta-mannosyltransferase 9-like [Citrus sinensis]
Cs4g08770	2537	0.345	4.585	3.73225	Up	0.868522	gene=Cs4g08770 CDS=349-1521	K01728|1|0.0|750|cit:102619978|pectate lyase [EC:4.2.2.2]	-	-	-	gi|641840175|gb|KDO59097.1|/0/hypothetical protein CISIN_1g016398mg [Citrus sinensis]
Cs2g15600	2859	0.8	10.455	3.70805	Up	0.928725	gene=Cs2g15600 CDS=571-2448	K09527|1|2e-166|587|gmx:100783860|DnaJ homolog subfamily C member 7	-	-	-	gi|568829434|ref|XP_006469028.1|/0/PREDICTED: inactive TPR repeat-containing thioredoxin TTL3-like isoform X2 [Citrus sinensis]
Cs5g03650	565	0.245	3.185	3.70044	Up	0.81937	gene=Cs5g03650 CDS=16-366	K08066|1|2e-44|178|egr:104441771|nuclear transcription factor Y, gamma	GO:0044464	GO:0003677//DNA binding	-	gi|567894144|ref|XP_006439560.1|/1.92865e-57/hypothetical protein CICLE_v10023545mg [Citrus clementina]
Cs6g21150	1532	0.345	4.435	3.68427	Up	0.862396	gene=Cs6g21150 CDS=249-1130	K09338|1|1e-158|560|cit:102608732|homeobox-leucine zipper protein	-	-	-	gi|568858081|ref|XP_006482584.1|/8.22895e-158/PREDICTED: homeobox-leucine zipper protein HAT7-like [Citrus sinensis]
Cs2g13450	2086	7.465	94.765	3.66614	Up	0.954027	gene=Cs2g13450 CDS=295-1536	K10781|1|0.0|782|cic:CICLE_v10015449mg|fatty acyl-ACP thioesterase B [EC:3.1.2.14 3.1.2.21]	-	GO:0016297//acyl-[acyl-carrier-protein] hydrolase activity;GO:0016297//acyl-[acyl-carrier-protein] hydrolase activity	GO:0006631//fatty acid metabolic process;GO:0006631//fatty acid metabolic process	gi|985434571|ref|XP_015382674.1|/0/PREDICTED: palmitoyl-acyl carrier protein thioesterase, chloroplastic-like isoform X1 [Citrus sinensis]
Cs7g14960	1976	0.355	4.45	3.64791	Up	0.862375	gene=Cs7g14960 CDS=108-1793	K03294|1|3e-45|184|sita:101754459|basic amino acid/polyamine antiporter, APA family;K15095|2|2e-08|62.0|bdi:100839967|(+)-neomenthol dehydrogenase [EC:1.1.1.208]	-	-	-	gi|568862351|ref|XP_006484647.1|/0/PREDICTED: BTB/POZ domain-containing protein At1g50280 [Citrus sinensis]
Cs1g05510	2576	0.955	11.815	3.62898	Up	0.93104	gene=Cs1g05510 CDS=478-2190	K01051|1|2e-112|407|smo:SELMODRAFT_420760|pectinesterase [EC:3.1.1.11]	GO:0005618//cell wall;GO:0009536//plastid	-	GO:0071555//cell wall organization	gi|567870351|ref|XP_006427797.1|/0/hypothetical protein CICLE_v10025271mg [Citrus clementina]
Cs1g22550	1132	1.74	21.285	3.61268	Up	0.944786	gene=Cs1g22550 CDS=331-723	-	-	-	-	gi|568824413|ref|XP_006466596.1|/4.26945e-62/PREDICTED: protein RALF-like 34 [Citrus sinensis]
Cs6g15950	1712.14	0.825	10.05	3.60666	Up	0.924662	gene=Cs6g15950 CDS=691-1545	-	-	-	-	gi|568856776|ref|XP_006481953.1|/0/PREDICTED: uncharacterized protein LOC102628445 isoform X1 [Citrus sinensis]
Cs8g02080	885	0.36	4.38	3.60486	Up	0.860207	gene=Cs8g02080 CDS=1-885	K14488|1|4e-11|69.3|sita:101759064|SAUR family protein	-	-	-	gi|985460404|ref|XP_015388253.1|/6.68773e-75/PREDICTED: auxin-responsive protein SAUR68-like [Citrus sinensis]
Cs1g06650	3921	0.75	9.01	3.58656	Up	0.919568	gene=Cs1g06650 CDS=435-2972	K04733|1|6e-142|506|ppp:PHYPADRAFT_56753|interleukin-1 receptor-associated kinase 4 [EC:2.7.11.1];K04730|2|1e-141|505|egr:104420356|interleukin-1 receptor-associated kinase 1 [EC:2.7.11.1]	-	GO:0004672//protein kinase activity;GO:0032559	GO:0006464//cellular protein modification process	gi|641855389|gb|KDO74175.1|/0/hypothetical protein CISIN_1g003139mg [Citrus sinensis]
Cs2g16840	814	5.445	64.315	3.56215	Up	0.95028	gene=Cs2g16840 CDS=69-530	K01807|1|2e-10|66.6|gmx:100776813|ribose 5-phosphate isomerase A [EC:5.3.1.6]	-	-	GO:0050896//response to stimulus	gi|985435274|ref|XP_015382832.1|/1.77728e-84/PREDICTED: MLP-like protein 28 [Citrus sinensis]
Cs7g27750	1808	0.39	4.6	3.56009	Up	0.863028	gene=Cs7g27750 CDS=225-983	K12741|1|3e-17|90.9|cmo:103494399|heterogeneous nuclear ribonucleoprotein A1/A3	-	GO:0005488	-	gi|567887360|ref|XP_006436202.1|/1.4295e-143/hypothetical protein CICLE_v10032535mg [Citrus clementina]
orange1.1t00855	1464.5	1.61	18.65	3.53404	Up	0.939755	gene=orange1.1t00855 CDS=244-1050	K13754|1|9e-18|92.0|vvi:104881844|solute carrier family 24 (sodium/potassium/calcium exchanger), member 6	-	-	GO:0000003//reproduction;GO:0000003//reproduction;GO:0000003//reproduction	gi|567910065|ref|XP_006447346.1|/2.42617e-146/hypothetical protein CICLE_v10016270mg [Citrus clementina]
Cs4g10630	2808	0.4	4.55	3.50779	Up	0.861533	gene=Cs4g10630 CDS=1-2808	K13466|1|5e-116|419|sly:543900|EIX receptor 1/2	-	-	-	gi|567920656|ref|XP_006452334.1|/0/hypothetical protein CICLE_v10010312mg [Citrus clementina]
orange1.1t03570	264	1.795	19.92	3.47216	Up	0.941081	gene=orange1.1t03570 CDS=1-264	-	-	-	GO:0000003//reproduction	gi|567910065|ref|XP_006447346.1|/2.68532e-32/hypothetical protein CICLE_v10016270mg [Citrus clementina]
Cs2g05400	1625	0.88	9.7	3.46241	Up	0.92001	gene=Cs2g05400 CDS=49-1128	K13262|1|9e-104|378|vvi:100243529|isoflavone-7-O-methyltransferase [EC:2.1.1.150];K13259|3|2e-92|340|gmx:100807589|2,7,4'-trihydroxyisoflavanone 4'-O-methyltransferase / isoflavone 4'-O-methyltransferase [EC:2.1.1.212 2.1.1.46]	-	-	-	gi|568826712|ref|XP_006467714.1|/0/PREDICTED: isoflavone 4'-O-methyltransferase-like isoform X1 [Citrus sinensis]
Cs8g09300	1324.26	2.63	28.985	3.46217	Up	0.945544	gene=Cs8g09300 CDS=30-905	-	-	-	-	gi|641830967|gb|KDO50040.1|/1.96957e-114/hypothetical protein CISIN_1g019333mg [Citrus sinensis]
orange1.1t02681	2854	0.29	3.19	3.45943	Up	0.812424	gene=orange1.1t02681 CDS=212-2533	K15920|1|0.0|1480|cit:102619285|beta-D-xylosidase 4 [EC:3.2.1.37]	-	GO:0016798//hydrolase activity, acting on glycosyl bonds	GO:0044238//primary metabolic process	gi|568880786|ref|XP_006493288.1|/0/PREDICTED: beta-xylosidase/alpha-L-arabinofuranosidase 2 [Citrus sinensis]
Cs7g30120	1086	0.66	7.255	3.45844	Up	0.903128	gene=Cs7g30120 CDS=128-823	-	-	-	-	gi|641825016|gb|KDO44310.1|/3.25916e-96/hypothetical protein CISIN_1g026911mg [Citrus sinensis]
orange1.1t05616	159	0.485	5.33	3.45808	Up	0.878436	gene=orange1.1t05616 CDS=1-159	-	-	-	-	gi|985462384|ref|XP_015388702.1|/1.1559e-22/PREDICTED: LOW QUALITY PROTEIN: uncharacterized protein LOC102606805 [Citrus sinensis]
Cs2g20640	2173	3.6	38.285	3.41071	Up	0.944639	gene=Cs2g20640 CDS=628-2010	K19619|1|4e-91|336|eus:EUTSA_v10006713mg|tyrosyl-DNA phosphodiesterase 2 [EC:3.1.4.-];K15429|3|1e-59|232|pvu:PHAVU_003G176600g|tRNA (guanine37-N1)-methyltransferase [EC:2.1.1.228];K13098|5|3e-50|201|crb:CARUB_v10028073mg|RNA-binding protein FUS	-	GO:0016798//hydrolase activity, acting on glycosyl bonds;GO:0043167//ion binding;GO:0016798//hydrolase activity, acting on glycosyl bonds;GO:0043167//ion binding	GO:0044238//primary metabolic process;GO:0044238//primary metabolic process	gi|641809659|gb|KDO36784.1|/0/hypothetical protein CISIN_1g009301mg [Citrus sinensis]
Cs8g03560	1922	1.72	18.26	3.40821	Up	0.936155	gene=Cs8g03560 CDS=180-1586	-	-	-	-	gi|568867063|ref|XP_006486865.1|/0/PREDICTED: uncharacterized protein LOC102617316 [Citrus sinensis]
Cs9g12610	3839	0.365	3.865	3.4045	Up	0.836463	gene=Cs9g12610 CDS=721-3387	K17422|1|7e-134|479|mtr:MTR_5g045910|large subunit ribosomal protein L41;K00924|4|3e-119|431|tcc:TCM_029800|	-	-	-	gi|568873632|ref|XP_006489937.1|/0/PREDICTED: leucine-rich repeat receptor-like tyrosine-protein kinase PXC3 [Citrus sinensis]
Cs2g28730	3170	1.265	13.37	3.40179	Up	0.92883	gene=Cs2g28730 CDS=346-2232	K13680|1|8e-93|342|smo:SELMODRAFT_230176|beta-mannan synthase [EC:2.4.1.32]	-	GO:0016759//cellulose synthase activity;GO:0046527//glucosyltransferase activity;GO:0016759//cellulose synthase activity	-	gi|568832350|ref|XP_006470398.1|/0/PREDICTED: xyloglucan glycosyltransferase 4 [Citrus sinensis]
Cs2g12730	1388	0.865	9.035	3.38475	Up	0.913169	gene=Cs2g12730 CDS=427-1209	-	-	-	-	gi|568828777|ref|XP_006468716.1|/9.5615e-110/PREDICTED: uncharacterized protein LOC102622807 [Citrus sinensis]
Cs4g03140	1178	0.495	5.155	3.38047	Up	0.871216	gene=Cs4g03140 CDS=74-934	K08235|1|5e-162|571|cic:CICLE_v10008778mg|xyloglucan:xyloglucosyl transferase [EC:2.4.1.207];K14504|4|1e-133|476|rcu:RCOM_1630040|xyloglucan:xyloglucosyl transferase TCH4 [EC:2.4.1.207]	GO:0005576//extracellular region;GO:0030312//external encapsulating structure	GO:0016798//hydrolase activity, acting on glycosyl bonds;GO:0016758//transferase activity, transferring hexosyl groups	GO:0044042//glucan metabolic process	gi|567922814|ref|XP_006453413.1|/1.23664e-168/hypothetical protein CICLE_v10008951mg [Citrus clementina]
orange1.1t05414	313	1.16	11.98	3.36843	Up	0.925252	gene=orange1.1t05414 CDS=79-313	-	-	-	-	gi|985450006|ref|XP_015386118.1|/6.95273e-49/PREDICTED: uncharacterized protein LOC102622368 [Citrus sinensis]
Cs3g05620	948	2.78	28.33	3.34917	Up	0.942113	gene=Cs3g05620 CDS=28-948	K08241|1|3e-78|292|pvu:PHAVU_003G256300g|jasmonate O-methyltransferase [EC:2.1.1.141]	-	-	-	gi|568834115|ref|XP_006471193.1|/2.85215e-175/PREDICTED: salicylate/benzoate carboxyl methyltransferase-like [Citrus sinensis]
Cs6g13860	2041	7.705	78.2	3.3433	Up	0.947754	gene=Cs6g13860 CDS=286-1737	K00924|1|7e-26|119|tcc:TCM_041550|;K01381|4|3e-22|107|smo:SELMODRAFT_406966|saccharopepsin [EC:3.4.23.25]	-	GO:0004175//endopeptidase activity	GO:0019538//protein metabolic process	gi|568855992|ref|XP_006481575.1|/0/PREDICTED: aspartic proteinase nepenthesin-1 [Citrus sinensis]
Cs6g21460	1195	0.675	6.8	3.33258	Up	0.895108	gene=Cs6g21460 CDS=137-859	-	GO:0044464;GO:0044464	-	-	gi|568858147|ref|XP_006482617.1|/2.8037e-134/PREDICTED: expansin-A5 [Citrus sinensis]
Cs3g05650	1116	0.615	6.125	3.31605	Up	0.88652	gene=Cs3g05650 CDS=1-1116	K08241|1|1e-123|443|pop:POPTR_0019s03940g|jasmonate O-methyltransferase [EC:2.1.1.141]	-	-	-	gi|568834117|ref|XP_006471194.1|/0/PREDICTED: benzoate carboxyl methyltransferase-like [Citrus sinensis]
Cs4g18650	2770	1.14	11.12	3.28605	Up	0.919063	gene=Cs4g18650 CDS=712-2496	K16670|1|5e-33|144|bdi:100844103|homeobox protein Meis2;K15613|2|2e-23|112|pmum:103332542|homeobox protein Meis1;K09355|5|8e-07|57.0|gsl:Gasu_20940|pre-B-cell leukemia transcription factor 1	-	-	-	gi|568844130|ref|XP_006475948.1|/0/PREDICTED: homeobox protein ATH1 [Citrus sinensis]
Cs6g01840	754.17	1.86	18.015	3.27582	Up	0.932051	gene=Cs6g01840 CDS=139-315	-	-	-	-	gi|567871511|ref|XP_006428345.1|/1.52668e-20/hypothetical protein CICLE_v10013710mg, partial [Citrus clementina]
Cs4g08190	3737	0.585	5.665	3.27557	Up	0.8765	gene=Cs4g08190 CDS=180-3458	K17422|1|0.0|864|mtr:MTR_5g045910|large subunit ribosomal protein L41;K00924|2|2e-137|491|aly:ARALYDRAFT_473063|	GO:0031224//intrinsic component of membrane	GO:0004672//protein kinase activity;GO:0032559	GO:0006464//cellular protein modification process	gi|568841736|ref|XP_006474812.1|/0/PREDICTED: probable LRR receptor-like serine/threonine-protein kinase At4g26540 [Citrus sinensis]
Cs6g15035	714	0.575	5.55	3.27085	Up	0.874837	gene=Cs6g15035 CDS=187-463	-	-	-	-	gi|965609595|dbj|BAT96086.1|/1.27042e-17/hypothetical protein VIGAN_08296700 [Vigna angularis var. angularis]
Cs2g12470	2273	0.64	6.155	3.26562	Up	0.883236	gene=Cs2g12470 CDS=236-2038	K13420|1|6e-56|219|brp:103853700|LRR receptor-like serine/threonine-protein kinase FLS2 [EC:2.7.11.1]	-	GO:0003824//catalytic activity	-	gi|568828737|ref|XP_006468696.1|/0/PREDICTED: DNA-damage-repair/toleration protein DRT100 [Citrus sinensis]
Cs3g03500	769	0.41	3.935	3.26267	Up	0.833768	gene=Cs3g03500 CDS=201-695	K00558|1|2e-105|382|cit:102627621|DNA (cytosine-5)-methyltransferase 1 [EC:2.1.1.37]	-	-	-	gi|568833657|ref|XP_006470998.1|/1.66307e-105/PREDICTED: DNA (cytosine-5)-methyltransferase 1B-like [Citrus sinensis]
Cs1g04910	1403	4.05	38.345	3.24304	Up	0.941144	gene=Cs1g04910 CDS=1-1086	K00083|1|3e-170|598|cic:CICLE_v10025939mg|cinnamyl-alcohol dehydrogenase [EC:1.1.1.195]	-	GO:0046872//metal ion binding;GO:0016491//oxidoreductase activity	GO:0008152//metabolic process	gi|567870485|ref|XP_006427864.1|/1.85983e-169/hypothetical protein CICLE_v10025939mg [Citrus clementina]
Cs4g03220	1117	0.63	5.96	3.24189	Up	0.880584	gene=Cs4g03220 CDS=340-963	K08235|1|9e-146|376|cic:CICLE_v10008778mg|xyloglucan:xyloglucosyl transferase [EC:2.4.1.207]	GO:0005576//extracellular region;GO:0030312//external encapsulating structure	GO:0016798//hydrolase activity, acting on glycosyl bonds;GO:0016758//transferase activity, transferring hexosyl groups	GO:0044042//glucan metabolic process	gi|641827348|gb|KDO46534.1|/2.79476e-160/hypothetical protein CISIN_1g023431mg [Citrus sinensis]
Cs7g08600	2582	3.485	31.71	3.18571	Up	0.939692	gene=Cs7g08600 CDS=116-2014	K06699|1|1e-20|102|smo:SELMODRAFT_440226|proteasome activator subunit 4;K12472|2|5e-14|80.9|bvg:104885038|epidermal growth factor receptor substrate 15;K12741|3|5e-06|54.3|mtr:MTR_3g025880|heterogeneous nuclear ribonucleoprotein A1/A3	-	-	-	gi|567891747|ref|XP_006438394.1|/0/hypothetical protein CICLE_v10030947mg [Citrus clementina]
orange1.1t00046	1730	2.555	23.205	3.18304	Up	0.936282	gene=orange1.1t00046 CDS=288-1331	K17964|1|8e-58|225|cam:101506267|leucine-rich PPR motif-containing protein, mitochondrial	-	-	-	gi|567919304|ref|XP_006451658.1|/1.05932e-172/hypothetical protein CICLE_v10008811mg [Citrus clementina]
Cs5g09000	476	0.59	5.335	3.1767	Up	0.87008	gene=Cs5g09000 CDS=1-276	-	-	-	-	gi|985446381|ref|XP_015385260.1|/5.80305e-46/PREDICTED: uncharacterized protein LOC107176817 [Citrus sinensis]
Cs4g17880	1062	2.74	24.77	3.17635	Up	0.937187	gene=Cs4g17880 CDS=28-681	K13434|1|1e-12|74.3|tcc:TCM_042300|pathogenesis-related genes transcriptional activator PTI6	-	-	-	gi|568843915|ref|XP_006475843.1|/3.84386e-110/PREDICTED: ethylene-responsive transcription factor WIN1 [Citrus sinensis]
orange1.1t03175	1536	1.065	9.62	3.17518	Up	0.912137	gene=orange1.1t03175 CDS=41-1231	K13420|1|9e-42|172|sot:102593454|LRR receptor-like serine/threonine-protein kinase FLS2 [EC:2.7.11.1]	-	-	-	gi|568881650|ref|XP_006493666.1|/0/PREDICTED: DNA-damage-repair/toleration protein DRT100-like [Citrus sinensis]
orange1.1t04221	596	4.405	39.785	3.17501	Up	0.941292	gene=orange1.1t04221 CDS=133-411	K14488|1|9e-46|183|cic:CICLE_v10029685mg|SAUR family protein	-	-	-	gi|567861794|ref|XP_006423551.1|/5.5996e-45/hypothetical protein CICLE_v10029685mg [Citrus clementina]
Cs7g03630	1551.56	9.46	84.47	3.15853	Up	0.940913	gene=Cs7g03630 CDS=264-1013	-	GO:0044464;GO:0044464	-	-	gi|567892389|ref|XP_006438715.1|/1.06748e-121/hypothetical protein CICLE_v10032548mg [Citrus clementina]
Cs6g16850	966	1.535	13.695	3.15734	Up	0.921989	gene=Cs6g16850 CDS=1-966	K14514|1|1e-09|64.3|smo:SELMODRAFT_419761|ethylene-insensitive protein 3;K14430|3|2e-06|53.5|gsl:Gasu_35240|phosphate transporter	-	-	-	gi|985454093|ref|XP_006482049.2|/4.85456e-178/PREDICTED: phosphate transporter PHO1 homolog 7-like isoform X2 [Citrus sinensis]
Cs8g02920	725	4.085	35.93	3.13678	Up	0.93685	gene=Cs8g02920 CDS=158-517	K03686|1|1e-10|67.4|gmx:100798567|molecular chaperone DnaJ	-	-	-	gi|567859972|ref|XP_006422640.1|/3.48017e-46/hypothetical protein CICLE_v10029600mg [Citrus clementina]
Cs5g18580	915	0.84	7.355	3.13026	Up	0.892393	gene=Cs5g18580 CDS=219-689	K01047|1|3e-80|298|cic:CICLE_v10022647mg|secretory phospholipase A2 [EC:3.1.1.4]	-	-	GO:0019637//organophosphate metabolic process;GO:0006629//lipid metabolic process;GO:0019637//organophosphate metabolic process;GO:0006629//lipid metabolic process	gi|572152880|ref|NP_001275869.1|/1.50995e-77/secretory phospholipase A2 alpha precursor [Citrus sinensis]
Cs2g06490	1889.21	0.4	3.485	3.12309	Up	0.811834	gene=Cs2g06490 CDS=173-1375	K16297|1|0.0|826|cit:102615758|serine carboxypeptidase-like clade II [EC:3.4.16.-]	-	-	-	gi|568826984|ref|XP_006467848.1|/0/PREDICTED: serine carboxypeptidase-like 31 [Citrus sinensis]
Cs7g31130	1195.23	1.805	15.675	3.11839	Up	0.925125	gene=Cs7g31130 CDS=125-697	-	-	GO:0016787//hydrolase activity;GO:0016787//hydrolase activity	GO:0044238//primary metabolic process;GO:0044238//primary metabolic process	gi|567886416|ref|XP_006435730.1|/3.57129e-171/hypothetical protein CICLE_v10032177mg [Citrus clementina]
Cs2g01950	512	0.45	3.905	3.11733	Up	0.828001	gene=Cs2g01950 CDS=49-402	K19619|1|2e-19|95.1|eus:EUTSA_v10006713mg|tyrosyl-DNA phosphodiesterase 2 [EC:3.1.4.-];K03006|4|3e-18|91.3|zma:103647659|DNA-directed RNA polymerase II subunit RPB1 [EC:2.7.7.6];K00809|5|2e-11|68.9|pmum:103325206|deoxyhypusine synthase [EC:2.5.1.46]	-	GO:0003824//catalytic activity	-	gi|567915171|ref|XP_006449899.1|/1.23353e-56/hypothetical protein CICLE_v10017213mg [Citrus clementina]
Cs3g23950	1321	0.605	5.24	3.11456	Up	0.863301	gene=Cs3g23950 CDS=236-1000	K09422|1|2e-46|187|cic:CICLE_v10001979mg|myb proto-oncogene protein, plant	-	-	-	gi|567884567|ref|XP_006434842.1|/2.53067e-104/hypothetical protein CICLE_v10002239mg [Citrus clementina]
Cs2g18880	2366.94	4.115	35.49	3.10845	Up	0.936787	gene=Cs2g18880 CDS=1-2100	K18443|1|5e-113|290|rcu:RCOM_0732470|golgi-specific brefeldin A-resistance guanine nucleotide exchange factor 1;K11267|3|3e-56|221|mtr:MTR_091s0011|sister chromatid cohesion protein PDS5;K13199|4|5e-20|100|mtr:MTR_7g081660|plasminogen activator inhibitor 1 RNA-binding protein	-	GO:0016491//oxidoreductase activity;GO:0008233//peptidase activity;GO:0016491//oxidoreductase activity	GO:0008152//metabolic process;GO:0008152//metabolic process	gi|567911101|ref|XP_006447864.1|/0/hypothetical protein CICLE_v10017839mg [Citrus clementina]
Cs7g20480	1077	1.375	11.775	3.09822	Up	0.916811	gene=Cs7g20480 CDS=1-1077	K01757|1|2e-19|97.4|eus:EUTSA_v10018851mg|strictosidine synthase [EC:4.3.3.2]	-	-	-	gi|567906809|ref|XP_006445718.1|/0/hypothetical protein CICLE_v10018092mg [Citrus clementina]
Cs2g20270	1577.4	1.24	10.585	3.09361	Up	0.912327	gene=Cs2g20270 CDS=650-1462	K14411|1|1e-06|55.8|csv:101220676|RNA-binding protein Musashi	-	-	-	gi|567910753|ref|XP_006447690.1|/0/hypothetical protein CICLE_v10015618mg [Citrus clementina]
Cs8g01410	1703	2.985	25.465	3.09271	Up	0.933756	gene=Cs8g01410 CDS=788-1273	-	-	-	-	gi|985460559|ref|XP_015388289.1|/1.16273e-147/PREDICTED: LOW QUALITY PROTEIN: protein EXORDIUM-like 5 [Citrus sinensis]
Cs7g26720	3591	0.485	4.135	3.09183	Up	0.835242	gene=Cs7g26720 CDS=654-3074	K10406|1|0.0|1652|cit:102626520|kinesin family member C2/C3	-	-	-	gi|568864824|ref|XP_006485789.1|/0/PREDICTED: kinesin-like protein KIFC1 [Citrus sinensis]
Cs6g20170	1394	2.26	19.135	3.08182	Up	0.929462	gene=Cs6g20170 CDS=201-1184	K00430|1|0.0|664|cit:102630558|peroxidase [EC:1.11.1.7]	-	-	-	gi|568857869|ref|XP_006482486.1|/0/PREDICTED: peroxidase 31-like [Citrus sinensis]
Cs5g31570	1531	3.5	29.525	3.07651	Up	0.935271	gene=Cs5g31570 CDS=288-803	-	-	-	-	gi|985450561|ref|XP_015386226.1|/3.25156e-13/PREDICTED: glycine-rich protein DOT1-like [Citrus sinensis]
Cs5g20250	1149	7.225	60.895	3.07525	Up	0.939902	gene=Cs5g20250 CDS=298-1149	K14950|1|6e-34|145|cic:CICLE_v10018565mg|cation-transporting ATPase 13A1 [EC:3.6.3.-]	-	-	-	gi|567862244|ref|XP_006423776.1|/3.96609e-55/hypothetical protein CICLE_v10029531mg [Citrus clementina]
Cs5g09080	985	0.91	7.605	3.06301	Up	0.89395	gene=Cs5g09080 CDS=56-460	K02883|1|8e-24|111|zma:103646289|large subunit ribosomal protein L18e;K11855|2|2e-16|87.0|bvg:104906049|ubiquitin carboxyl-terminal hydrolase 36/42 [EC:3.4.19.12]	-	-	-	gi|568846806|ref|XP_006477234.1|/2.19369e-32/PREDICTED: 14 kDa proline-rich protein DC2.15-like [Citrus sinensis]
Cs2g06240	1969.58	0.69	5.745	3.05764	Up	0.872079	gene=Cs2g06240 CDS=606-1595	K04712|1|0.0|671|cit:102607890|sphingolipid delta-4 desaturase [EC:1.14.-.-]	GO:0031224//intrinsic component of membrane;GO:0031224//intrinsic component of membrane;GO:0031224//intrinsic component of membrane	GO:0016491//oxidoreductase activity;GO:0016491//oxidoreductase activity;GO:0016491//oxidoreductase activity	GO:0006631//fatty acid metabolic process;GO:0006631//fatty acid metabolic process;GO:0006631//fatty acid metabolic process	gi|568826926|ref|XP_006467819.1|/0/PREDICTED: sphingolipid delta(4)-desaturase DES1-like [Citrus sinensis]
Cs5g31250	1924	0.525	4.36	3.05394	Up	0.841578	gene=Cs5g31250 CDS=451-1623	-	-	GO:0003824//catalytic activity	GO:0044238//primary metabolic process	gi|567903158|ref|XP_006444067.1|/0/hypothetical protein CICLE_v10020528mg [Citrus clementina]
orange1.1t00540	1371	1.195	9.85	3.04311	Up	0.908938	gene=orange1.1t00540 CDS=284-1132	-	-	-	-	gi|568876541|ref|XP_006491336.1|/1.14199e-147/PREDICTED: uncharacterized protein LOC102613131 [Citrus sinensis]
Cs9g01110	1903	0.48	3.945	3.03892	Up	0.827916	gene=Cs9g01110 CDS=1-1515	K08245|1|0.0|1026|cit:102608561|phytepsin [EC:3.4.23.40]	-	GO:0004175//endopeptidase activity	GO:0019538//protein metabolic process	gi|568871062|ref|XP_006488712.1|/0/PREDICTED: aspartic proteinase-like [Citrus sinensis]
Cs2g06230	2305	1.03	8.385	3.02517	Up	0.900055	gene=Cs2g06230 CDS=206-868	K04712|1|2e-162|573|cit:102607890|sphingolipid delta-4 desaturase [EC:1.14.-.-]	GO:0031224//intrinsic component of membrane	GO:0016491//oxidoreductase activity	GO:0006631//fatty acid metabolic process	gi|641857153|gb|KDO75919.1|/1.19499e-161/hypothetical protein CISIN_1g020224mg [Citrus sinensis]
orange1.1t02914	2413	2.44	19.78	3.01909	Up	0.929925	gene=orange1.1t02914 CDS=767-2158	K00006|1|0.0|889|cit:102610048|glycerol-3-phosphate dehydrogenase (NAD+) [EC:1.1.1.8]	GO:0043234//protein complex;GO:0044424	GO:0016616//oxidoreductase activity, acting on the CH-OH group of donors, NAD or NADP as acceptor;GO:0048037//cofactor binding;GO:0000166//nucleotide binding	GO:0006072//glycerol-3-phosphate metabolic process	gi|568881228|ref|XP_006493488.1|/0/PREDICTED: glycerol-3-phosphate dehydrogenase [NAD(+)] GPDHC1, cytosolic [Citrus sinensis]
orange1.1t00255	2597	1.285	10.355	3.01049	Up	0.910895	gene=orange1.1t00255 CDS=731-1987	K03456|1|1e-63|245|mus:103981635|serine/threonine-protein phosphatase 2A regulatory subunit A;K06464|2|3e-39|164|atr:105420786|integrin beta 2;K06588|2|3e-39|164|atr:105420786|integrin beta 5;K19519|2|3e-39|164|atr:105420786|transforming growth factor-beta-induced protein	GO:0031225//anchored component of membrane;GO:0005576//extracellular region;GO:0005618//cell wall	-	-	gi|567905476|ref|XP_006445226.1|/0/hypothetical protein CICLE_v10020328mg [Citrus clementina]
Cs7g08620	2331	1.415	11.265	2.99297	Up	0.91098	gene=Cs7g08620 CDS=153-2087	K06699|1|5e-23|110|smo:SELMODRAFT_440226|proteasome activator subunit 4;K12472|2|3e-15|84.7|bvg:104885038|epidermal growth factor receptor substrate 15	-	-	-	gi|568860688|ref|XP_006483847.1|/0/PREDICTED: probable polygalacturonase non-catalytic subunit JP650 [Citrus sinensis]
orange1.1t00072	1695	1.015	8.03	2.98392	Up	0.893466	gene=orange1.1t00072 CDS=691-1437	K14297|1|6e-23|109|zma:103640102|nuclear pore complex protein Nup98-Nup96	-	-	-	gi|567919250|ref|XP_006451631.1|/9.50826e-134/hypothetical protein CICLE_v10009291mg [Citrus clementina]
Cs5g30770	1989.47	0.69	5.4	2.96829	Up	0.861744	gene=Cs5g30770 CDS=1-1722	K15502|1|6e-07|56.6|mis:MICPUN_60802|serine/threonine-protein phosphatase 6 regulatory ankyrin repeat subunit A	-	-	-	gi|568851991|ref|XP_006479665.1|/0/PREDICTED: uncharacterized protein LOC102624612 [Citrus sinensis]
Cs2g20030	1312.77	1.645	12.76	2.95547	Up	0.915169	gene=Cs2g20030 CDS=289-1071	K06464|1|1e-11|71.6|atr:105420786|integrin beta 2;K06588|1|1e-11|71.6|atr:105420786|integrin beta 5;K19519|1|1e-11|71.6|atr:105420786|transforming growth factor-beta-induced protein;K03456|2|6e-11|69.3|mus:103981635|serine/threonine-protein phosphatase 2A regulatory subunit A	-	-	-	gi|567910787|ref|XP_006447707.1|/8.34988e-108/hypothetical protein CICLE_v10016312mg [Citrus clementina]
Cs3g23120	2249	3.925	30.425	2.95449	Up	0.931693	gene=Cs3g23120 CDS=743-1927	K14505|1|0.0|677|cit:102621853|cyclin D3, plant	-	-	-	gi|568838543|ref|XP_006473270.1|/0/PREDICTED: cyclin-D3-1 [Citrus sinensis]
Cs5g33450	2177.72	13.895	107.55	2.95237	Up	0.937439	gene=Cs5g33450 CDS=202-1992	K01051|1|0.0|1091|cit:102614454|pectinesterase [EC:3.1.1.11]	GO:0030312//external encapsulating structure	GO:0030234//enzyme regulator activity;GO:0016788//hydrolase activity, acting on ester bonds	GO:0071555//cell wall organization	gi|568852682|ref|XP_006480001.1|/0/PREDICTED: pectinesterase-like [Citrus sinensis]
Cs7g01530	3563.14	5.775	44.59	2.94883	Up	0.934514	gene=Cs7g01530 CDS=802-1908	K00326|1|5e-20|101|cic:CICLE_v10032828mg|cytochrome-b5 reductase [EC:1.6.2.2]	-	-	-	gi|567893111|ref|XP_006439076.1|/0/hypothetical protein CICLE_v10031881mg [Citrus clementina]
Cs8g16430	1654	3.235	24.955	2.94749	Up	0.929567	gene=Cs8g16430 CDS=229-1062	K17894|1|7e-32|139|sita:101775857|GATA-binding protein 2	-	-	-	gi|568869746|ref|XP_006488078.1|/5.02334e-148/PREDICTED: GATA transcription factor 11-like [Citrus sinensis]
Cs9g11830	2940.06	0.675	5.175	2.9386	Up	0.856123	gene=Cs9g11830 CDS=1-2409	K01285|1|2e-27|125|cit:102609784|lysosomal Pro-X carboxypeptidase [EC:3.4.16.2];K08592|2|4e-22|108|cic:CICLE_v10020105mg|sentrin-specific protease 1 [EC:3.4.22.68];K14948|4|4e-06|38.1|cit:102620539|polypyrimidine tract-binding protein 2	-	-	-	gi|568873464|ref|XP_006489859.1|/0/PREDICTED: uncharacterized protein LOC102626655 isoform X1 [Citrus sinensis]
Cs4g12990	2459	1.52	11.58	2.92949	Up	0.911716	gene=Cs4g12990 CDS=811-2082	-	-	-	-	gi|567918670|ref|XP_006451341.1|/0/hypothetical protein CICLE_v10008480mg [Citrus clementina]
orange1.1t04175	2106	0.48	3.655	2.92877	Up	0.81194	gene=orange1.1t04175 CDS=1-1491	K10395|1|4e-36|100|pmum:103342269|kinesin family member 4/21/27;K13356|4|3e-33|90.9|pda:103696395|alcohol-forming fatty acyl-CoA reductase [EC:1.2.1.84]	-	-	-	gi|147768682|emb|CAN76063.1|/2.6579e-152/hypothetical protein VITISV_040632 [Vitis vinifera]
orange1.1t05689	422	4.25	32.245	2.92354	Up	0.932072	gene=orange1.1t05689 CDS=1-303	-	-	-	-	gi|567877683|ref|XP_006431400.1|/4.1703e-41/hypothetical protein CICLE_v10002869mg [Citrus clementina]
Cs2g05000	2513	1.08	8.185	2.92195	Up	0.894224	gene=Cs2g05000 CDS=375-2003	K05747|1|8e-09|63.2|pop:POPTR_0011s04690g|Wiskott-Aldrich syndrome protein	-	-	-	gi|641859124|gb|KDO77814.1|/0/hypothetical protein CISIN_1g007155mg [Citrus sinensis]
Cs3g18070	2268	7.055	52.95	2.90791	Up	0.935229	gene=Cs3g18070 CDS=182-1150	K14299|1|3e-14|81.3|mdm:103418195|nucleoporin SEH1	-	-	-	gi|568837128|ref|XP_006472582.1|/8.38051e-168/PREDICTED: protein EXORDIUM-like [Citrus sinensis]
Cs8g09070	1895	55.6	415.245	2.90081	Up	0.938176	gene=Cs8g09070 CDS=108-1616	K15292|1|3e-09|64.3|gsl:Gasu_61540|syntaxin-binding protein 1	-	-	-	gi|568868220|ref|XP_006487410.1|/8.14751e-105/PREDICTED: proline-rich protein 4-like [Citrus sinensis]
Cs9g04830	2060	0.685	5.115	2.90056	Up	0.854397	gene=Cs9g04830 CDS=884-2032	K04730|1|0.0|717|cic:CICLE_v10005161mg|interleukin-1 receptor-associated kinase 1 [EC:2.7.11.1]	-	GO:0016301//kinase activity;GO:0032559	GO:0006464//cellular protein modification process	gi|567852975|ref|XP_006419651.1|/0/hypothetical protein CICLE_v10005161mg [Citrus clementina]
Cs8g01950	3407	0.76	5.635	2.89034	Up	0.865217	gene=Cs8g01950 CDS=25-963	K04730|1|0.0|457|cit:102630979|interleukin-1 receptor-associated kinase 1 [EC:2.7.11.1]	-	-	-	gi|985460357|ref|XP_015388237.1|/0/PREDICTED: receptor-like serine/threonine-protein kinase NCRK isoform X1 [Citrus sinensis]
orange1.1t00402	1732.51	7.575	56.005	2.88624	Up	0.935524	gene=orange1.1t00402 CDS=129-1574	K01184|1|7e-27|99.4|eus:EUTSA_v10013641mg|polygalacturonase [EC:3.2.1.15]	-	GO:0004553//hydrolase activity, hydrolyzing O-glycosyl compounds;GO:0004553//hydrolase activity, hydrolyzing O-glycosyl compounds	GO:0044238//primary metabolic process;GO:0045229//external encapsulating structure organization;GO:0044238//primary metabolic process;GO:0045229//external encapsulating structure organization	gi|567904982|ref|XP_006444979.1|/0/hypothetical protein CICLE_v10019597mg [Citrus clementina]
Cs4g02240	1222	0.985	7.28	2.88574	Up	0.886056	gene=Cs4g02240 CDS=577-1188	-	-	-	-	gi|567923072|ref|XP_006453542.1|/6.5343e-19/hypothetical protein CICLE_v10010118mg [Citrus clementina]
orange1.1t05665	402	2.455	18.12	2.88379	Up	0.923799	gene=orange1.1t05665 CDS=1-213	K18848|1|3e-29|102|pop:POPTR_0005s14810g|indole-3-acetate O-methyltransferase [EC:2.1.1.278]	-	-	-	gi|641814533|gb|KDO37885.1|/9.11479e-50/hypothetical protein CISIN_1g036170mg, partial [Citrus sinensis]
orange1.1t00458	1206	5.395	39.695	2.87926	Up	0.933545	gene=orange1.1t00458 CDS=569-805	-	-	-	-	gi|567904800|ref|XP_006444888.1|/6.65305e-08/hypothetical protein CICLE_v10023364mg [Citrus clementina]
Cs1g17550	1425	21.925	161.11	2.8774	Up	0.937776	gene=Cs1g17550 CDS=173-805	K11426|1|4e-27|123|sly:101250545|SET and MYND domain-containing protein;K19476|3|4e-12|73.6|mdm:103418875|vacuolar protein sorting-associated protein IST1	-	-	-	gi|568823021|ref|XP_006465923.1|/5.0914e-106/PREDICTED: auxin-binding protein ABP19a [Citrus sinensis]
Cs8g06730	534	2.755	20.195	2.87387	Up	0.926199	gene=Cs8g06730 CDS=1-534	-	-	-	-	gi|641826995|gb|KDO46198.1|/7.69161e-71/hypothetical protein CISIN_1g041542mg [Citrus sinensis]
Cs2g13900	1521	0.85	6.23	2.8737	Up	0.873784	gene=Cs2g13900 CDS=100-1521	K14442|1|3e-06|54.3|smo:SELMODRAFT_446247|ATP-dependent RNA helicase DHX36 [EC:3.6.4.13]	-	-	-	gi|568829036|ref|XP_006468839.1|/0/PREDICTED: double-stranded RNA-binding protein 3 [Citrus sinensis]
orange1.1t01311	1356	1.64	11.96	2.86645	Up	0.912558	gene=orange1.1t01311 CDS=1-915	K13459|1|2e-111|403|cic:CICLE_v10003563mg|disease resistance protein RPS2;K00514|4|6e-97|355|cit:102608122|zeta-carotene desaturase [EC:1.3.5.6]	-	-	-	gi|985468540|ref|XP_015390000.1|/3.98329e-169/PREDICTED: probable disease resistance protein At1g61190 [Citrus sinensis]
Cs2g29360	868	17.735	128.85	2.86102	Up	0.937524	gene=Cs2g29360 CDS=1-732	K11886|1|7e-28|124|cit:102612658|proteasome component ECM29	-	GO:0046914//transition metal ion binding	-	gi|568832593|ref|XP_006470515.1|/2.12014e-110/PREDICTED: blue copper protein-like [Citrus sinensis]
Cs5g13555	802	1.5	10.885	2.85931	Up	0.90858	gene=Cs5g13555 CDS=370-625	-	-	-	-	gi|985438810|ref|XP_015383668.1|/2.49841e-95/PREDICTED: probable methyltransferase PMT20 [Citrus sinensis]
Cs9g04080	1364.67	4.96	35.93	2.85678	Up	0.932703	gene=Cs9g04080 CDS=219-1178	K08726|1|1e-56|221|cic:CICLE_v10001881mg|soluble epoxide hydrolase / lipid-phosphate phosphatase [EC:3.3.2.10 3.1.3.76];K00430|3|3e-12|73.9|cit:102629434|peroxidase [EC:1.11.1.7];K12162|4|7e-10|65.9|cit:102617658|ubiquitin-fold modifier 1;K16297|5|8e-07|55.8|cit:102610704|serine carboxypeptidase-like clade II [EC:3.4.16.-]	-	-	-	gi|568871746|ref|XP_006489041.1|/0/PREDICTED: bifunctional epoxide hydrolase 2-like [Citrus sinensis]
orange1.1t00575	3119.46	13.065	94.61	2.85629	Up	0.937124	gene=orange1.1t00575 CDS=455-1702	K18485|1|1e-30|136|vvi:100259155|myogenic factor 6	-	-	-	gi|567904462|ref|XP_006444719.1|/0/hypothetical protein CICLE_v10020360mg [Citrus clementina]
Cs2g04600	2054	0.685	4.955	2.85471	Up	0.850524	gene=Cs2g04600 CDS=87-1400	K13420|1|2e-24|115|tcc:TCM_031983|LRR receptor-like serine/threonine-protein kinase FLS2 [EC:2.7.11.1]	-	-	-	gi|568826521|ref|XP_006467620.1|/0/PREDICTED: leucine-rich repeat receptor-like protein kinase PXL2 [Citrus sinensis]
Cs7g07860	3272.56	3.64	25.955	2.834	Up	0.929567	gene=Cs7g07860 CDS=489-2000	-	-	-	-	gi|568860487|ref|XP_006483748.1|/0/PREDICTED: microtubule-associated protein TORTIFOLIA1 isoform X3 [Citrus sinensis]
Cs1g20970	2933.57	0.94	6.7	2.83343	Up	0.878731	gene=Cs1g20970 CDS=290-2044	K10401|1|0.0|1285|cit:102606690|kinesin family member 18/19	GO:0015630//microtubule cytoskeleton;GO:0015630//microtubule cytoskeleton;GO:0015630//microtubule cytoskeleton	GO:0003774//motor activity;GO:0032559;GO:0003774//motor activity;GO:0032559;GO:0003774//motor activity;GO:0032559	GO:0007017//microtubule-based process;GO:0007017//microtubule-based process;GO:0007017//microtubule-based process	gi|568823981|ref|XP_006466385.1|/0/PREDICTED: kinesin-like protein KIF19 [Citrus sinensis]
Cs7g21920	1032	0.61	4.345	2.83248	Up	0.834042	gene=Cs7g21920 CDS=46-822	-	-	-	-	gi|985458490|ref|XP_015387850.1|/7.63005e-88/PREDICTED: uncharacterized protein LOC102625644 isoform X1 [Citrus sinensis]
Cs4g06230	3548.14	4.02	28.29	2.81502	Up	0.930451	gene=Cs4g06230 CDS=83-2185	K04733|1|2e-153|544|zma:103504710|interleukin-1 receptor-associated kinase 4 [EC:2.7.11.1];K13415|2|8e-93|342|pda:103696970|protein brassinosteroid insensitive 1 [EC:2.7.10.1 2.7.11.1]	GO:0031224//intrinsic component of membrane;GO:0031224//intrinsic component of membrane;GO:0016020//membrane;GO:0016020//membrane	GO:0004672//protein kinase activity;GO:0016628//oxidoreductase activity, acting on the CH-CH group of donors, NAD or NADP as acceptor;GO:0032559;GO:0004672//protein kinase activity;GO:0016628//oxidoreductase activity, acting on the CH-CH group of donors, NAD or NADP as acceptor;GO:0032559;GO:0016491//oxidoreductase activity;GO:0004672//protein kinase activity;GO:0000166//nucleotide binding;GO:001…	GO:0006464//cellular protein modification process;GO:0006464//cellular protein modification process;GO:0008152//metabolic process;GO:0008152//metabolic process	gi|568841106|ref|XP_006474503.1|/0/PREDICTED: LRR receptor-like serine/threonine-protein kinase ERECTA [Citrus sinensis]
Cs2g25730	1021	4.22	29.58	2.80931	Up	0.930851	gene=Cs2g25730 CDS=227-739	K15400|1|2e-07|57.4|tcc:TCM_017267|omega-hydroxypalmitate O-feruloyl transferase [EC:2.3.1.188]	-	-	-	gi|567909403|ref|XP_006447015.1|/5.85182e-76/hypothetical protein CICLE_v10016966mg [Citrus clementina]
Cs5g06350	1764	0.85	5.94	2.80493	Up	0.865491	gene=Cs5g06350 CDS=1-1629	K07408|1|1e-115|417|egr:104434241|cytochrome P450, family 1, subfamily A, polypeptide 1 [EC:1.14.14.1];K00517|2|3e-107|389|ath:AT5G24960|;K11868|5|2e-102|373|brp:103857338|indoleacetaldoxime dehydratase [EC:4.99.1.6]	-	GO:0046872//metal ion binding;GO:0016491//oxidoreductase activity	-	gi|568846131|ref|XP_006476911.1|/0/PREDICTED: cytochrome P450 71A1-like isoform X1 [Citrus sinensis]
Cs2g05030	1436	16.84	117.09	2.79765	Up	0.93365	gene=Cs2g05030 CDS=135-1223	K00514|1|3e-57|223|rcu:RCOM_1428040|zeta-carotene desaturase [EC:1.3.5.6];K10396|2|4e-44|179|pper:PRUPE_ppa001667mg|kinesin family member 5;K01206|4|1e-43|177|brp:103831209|alpha-L-fucosidase [EC:3.2.1.51]	-	-	-	gi|568826625|ref|XP_006467672.1|/0/PREDICTED: GDSL esterase/lipase At5g45910 [Citrus sinensis]
Cs4g12860	688	26.15	179.525	2.7793	Up	0.934071	gene=Cs4g12860 CDS=1-531	-	-	-	-	gi|568842843|ref|XP_006475341.1|/9.15289e-54/PREDICTED: uncharacterized serine-rich protein C215.13 isoform X2 [Citrus sinensis]
Cs1g13590	2238	0.905	6.07	2.74571	Up	0.866817	gene=Cs1g13590 CDS=1-2238	-	-	-	-	gi|568822173|ref|XP_006465511.1|/0/PREDICTED: trichohyalin [Citrus sinensis]
Cs9g07570	1386	0.67	4.49	2.74448	Up	0.833558	gene=Cs9g07570 CDS=1-1386	K14411|1|9e-09|62.4|csv:101220676|RNA-binding protein Musashi	-	-	-	gi|568872588|ref|XP_006489449.1|/0/PREDICTED: protein IQ-DOMAIN 14 [Citrus sinensis]
Cs8g01940	2625.51	1.525	10.11	2.7289	Up	0.900728	gene=Cs8g01940 CDS=686-1993	K04730|1|0.0|754|cit:102630979|interleukin-1 receptor-associated kinase 1 [EC:2.7.11.1]	-	-	-	gi|985460357|ref|XP_015388237.1|/0/PREDICTED: receptor-like serine/threonine-protein kinase NCRK isoform X1 [Citrus sinensis]
Cs2g11560	1845	0.74	4.895	2.72571	Up	0.84362	gene=Cs2g11560 CDS=159-1640	-	-	-	-	gi|568828425|ref|XP_006468544.1|/0/PREDICTED: polygalacturonase QRT3 [Citrus sinensis]
Cs1g03070	1390	1.02	6.735	2.72311	Up	0.874247	gene=Cs1g03070 CDS=112-732	-	-	GO:0016772//transferase activity, transferring phosphorus-containing groups	GO:0006796//phosphate-containing compound metabolic process	gi|567905920|ref|XP_006445448.1|/1.38491e-108/hypothetical protein CICLE_v10022279mg [Citrus clementina]
Cs8g08040	563	0.6	3.95	2.71882	Up	0.815476	gene=Cs8g08040 CDS=93-395	K14488|1|8e-51|199|cit:102629710|SAUR family protein	-	-	-	gi|567861764|ref|XP_006423536.1|/3.2459e-49/hypothetical protein CICLE_v10029654mg [Citrus clementina]
Cs1g16430	1455	0.64	4.21	2.71768	Up	0.824443	gene=Cs1g16430 CDS=50-1090	K01025|1|1e-127|457|egr:104420943|	-	GO:0008146//sulfotransferase activity	-	gi|568822750|ref|XP_006465789.1|/0/PREDICTED: cytosolic sulfotransferase 15-like [Citrus sinensis]
Cs3g19360	1454	4.12	27.005	2.71251	Up	0.925988	gene=Cs3g19360 CDS=38-1225	K00660|1|0.0|793|cit:102620619|chalcone synthase [EC:2.3.1.74]	-	GO:0016747//transferase activity, transferring acyl groups other than amino-acyl groups	GO:0009699//phenylpropanoid biosynthetic process	gi|568837467|ref|XP_006472745.1|/0/PREDICTED: chalcone synthase-like [Citrus sinensis]
Cs6g18880	1192	9.76	63.92	2.71131	Up	0.931924	gene=Cs6g18880 CDS=30-1025	-	-	-	-	gi|568857468|ref|XP_006482288.1|/2.72236e-147/PREDICTED: uncharacterized protein LOC102621023 isoform X3 [Citrus sinensis]
Cs1g23990	1898.02	2.63	17.14	2.70423	Up	0.918052	gene=Cs1g23990 CDS=171-1667	K11996|1|4e-11|70.9|mdm:103428465|adenylyltransferase and sulfurtransferase;K12813|2|5e-06|53.9|pmum:103340857|pre-mRNA-splicing factor ATP-dependent RNA helicase DHX16 [EC:3.6.4.13]	-	-	-	gi|567866143|ref|XP_006425694.1|/0/hypothetical protein CICLE_v10025446mg [Citrus clementina]
Cs3g22690	682	0.74	4.73	2.67624	Up	0.838778	gene=Cs3g22690 CDS=105-482	K02335|1|2e-19|95.9|obr:102704056|DNA polymerase I [EC:2.7.7.7];K01922|2|5e-06|51.6|atr:18422188|phosphopantothenate-cysteine ligase [EC:6.3.2.5]	-	-	-	gi|568838461|ref|XP_006473231.1|/2.7488e-71/PREDICTED: uncharacterized protein LOC102609740 [Citrus sinensis]
Cs4g07200	858	1.315	8.405	2.67619	Up	0.889782	gene=Cs4g07200 CDS=1-858	K00940|1|4e-23|108|atr:18427489|nucleoside-diphosphate kinase [EC:2.7.4.6]	-	-	-	gi|567921646|ref|XP_006452829.1|/1.71889e-112/hypothetical protein CICLE_v10010597mg [Citrus clementina]
Cs9g07140	799	17.005	108.585	2.67479	Up	0.932893	gene=Cs9g07140 CDS=275-622	K10781|1|4e-06|52.4|pda:103697375|fatty acyl-ACP thioesterase B [EC:3.1.2.14 3.1.2.21]	-	-	-	gi|567853599|ref|XP_006419963.1|/2.05369e-61/hypothetical protein CICLE_v10006253mg [Citrus clementina]
Cs7g01130	1593	0.78	4.975	2.67315	Up	0.84423	gene=Cs7g01130 CDS=1-1593	K08900|1|0.0|937|cit:102622284|mitochondrial chaperone BCS1	-	GO:0000166//nucleotide binding	-	gi|568858527|ref|XP_006482802.1|/0/PREDICTED: AAA-ATPase At4g30250-like [Citrus sinensis]
Cs5g07960	1068	24.56	155.345	2.66109	Up	0.933229	gene=Cs5g07960 CDS=364-780	-	-	-	-	gi|641838133|gb|KDO57080.1|/1.53206e-25/hypothetical protein CISIN_1g027771mg [Citrus sinensis]
Cs3g10920	1258.26	12.095	75.785	2.6475	Up	0.93184	gene=Cs3g10920 CDS=396-926	K14484|1|3e-73|275|cic:CICLE_v10002569mg|auxin-responsive protein IAA	-	-	-	gi|567880731|ref|XP_006432924.1|/2.1684e-72/hypothetical protein CICLE_v10002569mg [Citrus clementina]
Cs8g14150	1929	0.775	4.815	2.63527	Up	0.839704	gene=Cs8g14150 CDS=42-1733	K09840|1|0.0|1125|cit:102621234|9-cis-epoxycarotenoid dioxygenase [EC:1.13.11.51]	-	-	-	gi|568869212|ref|XP_006487822.1|/0/PREDICTED: probable carotenoid cleavage dioxygenase 4, chloroplastic [Citrus sinensis]
Cs1g15440	1218	8.525	52.4	2.6198	Up	0.930093	gene=Cs1g15440 CDS=142-885	K09873|1|4e-108|392|cit:102624065|aquaporin TIP	GO:0016020//membrane	-	GO:0006810//transport	gi|568822461|ref|XP_006465649.1|/2.85923e-107/PREDICTED: aquaporin TIP2-1 [Citrus sinensis]
Cs2g16140	1343	7.905	48.47	2.61625	Up	0.929735	gene=Cs2g16140 CDS=284-1021	K06464|1|3e-09|63.9|atr:105420786|integrin beta 2;K06588|1|3e-09|63.9|atr:105420786|integrin beta 5;K19519|1|3e-09|63.9|atr:105420786|transforming growth factor-beta-induced protein;K03456|2|8e-06|52.4|mus:103981635|serine/threonine-protein phosphatase 2A regulatory subunit A	-	-	-	gi|568829523|ref|XP_006469071.1|/2.51907e-83/PREDICTED: fasciclin-like arabinogalactan protein 13 [Citrus sinensis]
Cs2g10240	1937	0.75	4.585	2.61196	Up	0.833263	gene=Cs2g10240 CDS=145-1608	-	GO:0031224//intrinsic component of membrane	-	GO:0051234//establishment of localization	gi|641858872|gb|KDO77594.1|/0/hypothetical protein CISIN_1g011383mg [Citrus sinensis]
Cs2g25090	174	0.635	3.86	2.60377	Up	0.809035	gene=Cs2g25090 CDS=1-174	K02112|1|1e-17|88.6|bdi:6439896|F-type H+-transporting ATPase subunit beta [EC:3.6.3.14]	-	-	-	gi|944070095|gb|KQK05579.1|/8.47969e-18/hypothetical protein BRADI_2g20977 [Brachypodium distachyon]
Cs5g03440	2285	15.81	95.77	2.59874	Up	0.932093	gene=Cs5g03440 CDS=482-2107	K15398|1|0.0|1099|cit:102627840|fatty acid omega-hydroxylase [EC:1.14.-.-]	-	GO:0016712//oxidoreductase activity, acting on paired donors, with incorporation or reduction of molecular oxygen, reduced flavin or flavoprotein as one donor, and incorporation of one atom of oxygen;GO:0005506//iron ion binding	GO:0008152//metabolic process	gi|568845368|ref|XP_006476545.1|/0/PREDICTED: cytochrome P450 86A22 [Citrus sinensis]
Cs1g23090	2247.39	2.355	14.22	2.59412	Up	0.912074	gene=Cs1g23090 CDS=355-1575	K00423|1|8e-152|538|tcc:TCM_039977|L-ascorbate oxidase [EC:1.10.3.3]	-	GO:0016682//oxidoreductase activity, acting on diphenols and related substances as donors, oxygen as acceptor;GO:0046914//transition metal ion binding;GO:0016682//oxidoreductase activity, acting on diphenols and related substances as donors, oxygen as acceptor;GO:0046914//transition metal ion binding;GO:0016682//oxidoreductase activity, acting on diphenols and related substances as donors, oxygen…	GO:0008152//metabolic process;GO:0008152//metabolic process;GO:0008152//metabolic process	gi|567866401|ref|XP_006425823.1|/0/hypothetical protein CICLE_v10025326mg [Citrus clementina]
Cs5g09850	1164	0.65	3.885	2.5794	Up	0.80935	gene=Cs5g09850 CDS=271-969	K15601|1|3e-06|53.5|egr:104432297|lysine-specific demethylase 3 [EC:1.14.11.-]	-	-	-	gi|568846998|ref|XP_006477328.1|/2.93839e-122/PREDICTED: growth-regulating factor 10-like [Citrus sinensis]
Cs7g29680	3499	2.075	12.395	2.57858	Up	0.907527	gene=Cs7g29680 CDS=320-3247	K04730|1|3e-171|603|zma:100274594|interleukin-1 receptor-associated kinase 1 [EC:2.7.11.1]	GO:0031224//intrinsic component of membrane	GO:0016628//oxidoreductase activity, acting on the CH-CH group of donors, NAD or NADP as acceptor;GO:0004674//protein serine/threonine kinase activity;GO:0032559	GO:0006464//cellular protein modification process	gi|567886814|ref|XP_006435929.1|/0/hypothetical protein CICLE_v10030625mg [Citrus clementina]
Cs9g16350	2731	2.02	12.035	2.57481	Up	0.902076	gene=Cs9g16350 CDS=2-2512	K18443|1|4e-118|426|rcu:RCOM_0732470|golgi-specific brefeldin A-resistance guanine nucleotide exchange factor 1;K13199|2|2e-24|115|mtr:MTR_7g081660|plasminogen activator inhibitor 1 RNA-binding protein;K11267|3|4e-14|81.3|mtr:MTR_091s0011|sister chromatid cohesion protein PDS5;K11262|4|4e-13|77.8|crb:CARUB_v10008063mg|acetyl-CoA carboxylase / biotin carboxylase 1 [EC:6.4.1.2 6.3.4.14]	-	GO:0005515//protein binding;GO:0004175//endopeptidase activity	GO:0019538//protein metabolic process;GO:0044092//negative regulation of molecular function	gi|568874345|ref|XP_006490276.1|/0/PREDICTED: subtilisin-like protease SBT1.3 [Citrus sinensis]
Cs2g03060	1497	1.75	10.42	2.57393	Up	0.895676	gene=Cs2g03060 CDS=406-987	-	-	-	-	gi|641859544|gb|KDO78234.1|/4.07399e-85/hypothetical protein CISIN_1g029439mg [Citrus sinensis]
Cs2g17090	1714	0.9	5.225	2.53743	Up	0.842146	gene=Cs2g17090 CDS=58-1551	K01179|1|2e-128|459|mus:103971046|endoglucanase [EC:3.2.1.4]	-	GO:0004553//hydrolase activity, hydrolyzing O-glycosyl compounds;GO:0004553//hydrolase activity, hydrolyzing O-glycosyl compounds	GO:0044238//primary metabolic process;GO:0044238//primary metabolic process	gi|568829826|ref|XP_006469217.1|/0/PREDICTED: endoglucanase 8-like [Citrus sinensis]
Cs8g16690	1049	0.77	4.46	2.53411	Up	0.823328	gene=Cs8g16690 CDS=213-689	-	-	-	-	-
Cs1g07110	1192	1.12	6.47	2.53027	Up	0.863659	gene=Cs1g07110 CDS=231-1013	K10666|1|2e-125|449|cic:CICLE_v10009229mg|E3 ubiquitin-protein ligase RNF5 [EC:2.3.2.27]	-	-	-	gi|567919776|ref|XP_006451894.1|/1.4536e-124/hypothetical protein CICLE_v10009229mg [Citrus clementina]
Cs1g19830	2101.87	6.37	36.465	2.51715	Up	0.922873	gene=Cs1g19830 CDS=141-1514	K01626|1|0.0|995|cit:102620305|3-deoxy-7-phosphoheptulonate synthase [EC:2.5.1.54]	-	GO:0016765//transferase activity, transferring alkyl or aryl (other than methyl) groups;GO:0016765//transferase activity, transferring alkyl or aryl (other than methyl) groups	GO:0008652//cellular amino acid biosynthetic process;GO:0008652//cellular amino acid biosynthetic process	gi|568823706|ref|XP_006466251.1|/0/PREDICTED: phospho-2-dehydro-3-deoxyheptonate aldolase 2, chloroplastic [Citrus sinensis]
Cs2g21820	1464.49	2.62	14.855	2.50331	Up	0.908138	gene=Cs2g21820 CDS=375-1352	K00430|1|5e-176|618|cic:CICLE_v10015924mg|peroxidase [EC:1.11.1.7]	-	GO:0005506//iron ion binding;GO:0003824//catalytic activity;GO:0016209//antioxidant activity;GO:0005506//iron ion binding;GO:0003824//catalytic activity;GO:0016209//antioxidant activity	GO:0008152//metabolic process;GO:0006950//response to stress;GO:0008152//metabolic process;GO:0006950//response to stress	gi|567910405|ref|XP_006447516.1|/2.38421e-142/hypothetical protein CICLE_v10015924mg [Citrus clementina]
orange1.1t03003	753	5.795	32.815	2.50147	Up	0.921757	gene=orange1.1t03003 CDS=1-753	K18848|1|6e-46|184|mdm:103438235|indole-3-acetate O-methyltransferase [EC:2.1.1.278]	-	-	-	gi|985473696|ref|XP_015381851.1|/6.23878e-126/PREDICTED: probable S-adenosylmethionine-dependent methyltransferase At5g38780 [Citrus sinensis]
Cs2g10035	1223	1.265	7.125	2.49375	Up	0.870606	gene=Cs2g10035 CDS=716-1033	-	-	-	GO:0008152//metabolic process	gi|568828008|ref|XP_006468337.1|/5.75558e-124/PREDICTED: fatty acid 2-hydroxylase 2-like [Citrus sinensis]
Cs5g11330	540	1.285	7.21	2.48823	Up	0.8713	gene=Cs5g11330 CDS=1-414	K16904|1|4e-58|224|cic:CICLE_v10022875mg|dCTP diphosphatase [EC:3.6.1.12]	-	-	-	gi|985447560|ref|XP_006477605.2|/2.93392e-65/PREDICTED: dCTP pyrophosphatase 1 [Citrus sinensis]
Cs7g01820	1660	1.065	5.97	2.48688	Up	0.855745	gene=Cs7g01820 CDS=318-1469	-	-	-	-	gi|568858699|ref|XP_006482884.1|/0/PREDICTED: splicing regulatory glutamine/lysine-rich protein 1 isoform X1 [Citrus sinensis]
Cs7g03240	537	15.465	86.475	2.48328	Up	0.926683	gene=Cs7g03240 CDS=1-537	-	-	-	-	gi|567892513|ref|XP_006438777.1|/2.04662e-95/hypothetical protein CICLE_v10032888mg [Citrus clementina]
Cs5g27660	1709	1.19	6.615	2.47478	Up	0.864396	gene=Cs5g27660 CDS=319-1614	-	-	-	-	gi|567902134|ref|XP_006443555.1|/5.01076e-167/hypothetical protein CICLE_v10024373mg [Citrus clementina]
Cs7g32150	1051.46	1.47	8.17	2.47452	Up	0.879994	gene=Cs7g32150 CDS=256-711	K06700|1|9e-11|68.2|tcc:TCM_021825|proteasome inhibitor subunit 1 (PI31)	-	-	-	gi|567886126|ref|XP_006435585.1|/9.50915e-56/hypothetical protein CICLE_v10033996mg [Citrus clementina]
orange1.1t02146	989	0.82	4.555	2.47376	Up	0.824191	gene=orange1.1t02146 CDS=96-659	-	-	-	-	gi|985469914|ref|XP_015380859.1|/8.80756e-90/PREDICTED: uncharacterized protein LOC102608877 [Citrus sinensis]
Cs8g17240	1666	0.885	4.905	2.4705	Up	0.833684	gene=Cs8g17240 CDS=40-1518	K01206|1|0.0|995|cit:102630305|alpha-L-fucosidase [EC:3.2.1.51]	-	GO:0043167//ion binding;GO:0015928//fucosidase activity	GO:0044238//primary metabolic process;GO:0009987//cellular process	gi|568828973|ref|XP_006468808.1|/0/PREDICTED: alpha-L-fucosidase 1-like [Citrus sinensis]
orange1.1t01974	620	2.365	12.945	2.45248	Up	0.90317	gene=orange1.1t01974 CDS=138-620	K01285|1|1e-27|123|cit:102609784|lysosomal Pro-X carboxypeptidase [EC:3.4.16.2]	-	-	-	gi|985465254|ref|XP_015389270.1|/6.01545e-101/PREDICTED: uncharacterized protein LOC102626655 isoform X5 [Citrus sinensis]
Cs5g03460	1460.36	48.455	264.66	2.44942	Up	0.927672	gene=Cs5g03460 CDS=212-898	K09872|1|2e-114|412|cit:102628631|aquaporin PIP	GO:0031224//intrinsic component of membrane;GO:0031224//intrinsic component of membrane;GO:0031224//intrinsic component of membrane	-	GO:0006810//transport;GO:0006810//transport;GO:0006810//transport	gi|568845374|ref|XP_006476548.1|/1.28585e-157/PREDICTED: probable aquaporin PIP1-2 [Citrus sinensis]
orange1.1t01859	1576	2.555	13.94	2.44784	Up	0.905612	gene=orange1.1t01859 CDS=396-1496	K17479|1|0.0|635|cit:102610856|glutaredoxin domain-containing cysteine-rich protein 1	-	-	-	gi|568879107|ref|XP_006492519.1|/2.72748e-180/PREDICTED: uncharacterized protein At3g28850 [Citrus sinensis]
Cs6g12500	1000	0.72	3.905	2.43925	Up	0.802214	gene=Cs6g12500 CDS=106-642	K01870|1|3e-14|79.7|smo:SELMODRAFT_437676|isoleucyl-tRNA synthetase [EC:6.1.1.5]	-	-	-	gi|568855880|ref|XP_006481523.1|/1.25395e-91/PREDICTED: transcription repressor OFP6 [Citrus sinensis]
Cs9g10630	944	64.08	346.76	2.43599	Up	0.927756	gene=Cs9g10630 CDS=342-920	-	-	-	-	gi|302855728|ref|XP_002959345.1|/1.20254e-08/hypothetical protein VOLCADRAFT_100778 [Volvox carteri f. nagariensis]
Cs9g02580	613.52	3.385	18.3	2.43462	Up	0.912285	gene=Cs9g02580 CDS=52-348	-	-	-	-	gi|568871390|ref|XP_006488871.1|/4.34541e-53/PREDICTED: uncharacterized protein LOC102627496 [Citrus sinensis]
Cs5g07100	2592.5	5.09	27.265	2.42131	Up	0.919273	gene=Cs5g07100 CDS=116-2398	K13420|1|2e-39|165|egr:104440323|LRR receptor-like serine/threonine-protein kinase FLS2 [EC:2.7.11.1]	-	-	-	gi|985447357|ref|XP_015385421.1|/0/PREDICTED: probable inactive leucine-rich repeat receptor-like protein kinase At3g03770 isoform X3 [Citrus sinensis]
Cs6g18530	1657	2.615	13.955	2.4159	Up	0.905401	gene=Cs6g18530 CDS=380-1144	-	-	-	-	gi|568857366|ref|XP_006482237.1|/8.77039e-76/PREDICTED: probable serine/threonine-protein kinase DDB_G0291918 [Citrus sinensis]
Cs6g08350	1300.19	9.7	51.545	2.40978	Up	0.924262	gene=Cs6g08350 CDS=147-809	-	-	-	-	gi|568854845|ref|XP_006481028.1|/5.46447e-120/PREDICTED: uncharacterized protein LOC102629866 isoform X4 [Citrus sinensis]
orange1.1t00815	1094	1.025	5.44	2.40798	Up	0.843936	gene=orange1.1t00815 CDS=1-789	-	GO:0016020//membrane	GO:0005215//transporter activity	-	gi|985467884|ref|XP_015389842.1|/5.40508e-123/PREDICTED: secretory carrier-associated membrane protein 1 [Citrus sinensis]
Cs7g13250	3141.56	3.36	17.715	2.39844	Up	0.911316	gene=Cs7g13250 CDS=93-2861	K15925|1|0.0|1863|cit:102611225|alpha-D-xyloside xylohydrolase [EC:3.2.1.177]	-	GO:0004558//alpha-1,4-glucosidase activity;GO:0005488;GO:0004558//alpha-1,4-glucosidase activity;GO:0005488	GO:0044238//primary metabolic process;GO:0044238//primary metabolic process	gi|568861951|ref|XP_006484460.1|/0/PREDICTED: alpha-xylosidase 1 [Citrus sinensis]
Cs4g09300	1242	9.61	50.585	2.3961	Up	0.924031	gene=Cs4g09300 CDS=198-1073	-	-	-	-	gi|568842012|ref|XP_006474947.1|/1.12373e-167/PREDICTED: uncharacterized protein LOC102622846 [Citrus sinensis]
Cs3g08520	2858	1.395	7.325	2.39256	Up	0.870943	gene=Cs3g08520 CDS=250-2319	K15601|1|0.0|911|jcu:105650086|lysine-specific demethylase 3 [EC:1.14.11.-];K03021|2|4e-12|74.3|ota:Ot01g06000|DNA-directed RNA polymerase III subunit RPC2 [EC:2.7.7.6]	GO:0044464	-	-	gi|567880181|ref|XP_006432649.1|/0/hypothetical protein CICLE_v10000312mg [Citrus clementina]
Cs2g07020	1787	2.05	10.705	2.38459	Up	0.89454	gene=Cs2g07020 CDS=461-1417	K18812|1|3e-164|579|cit:102610436|cyclin D6, plant	-	-	-	gi|568827135|ref|XP_006467923.1|/2.08929e-163/PREDICTED: putative cyclin-D6-1 [Citrus sinensis]
Cs2g16590	2714.6	8.165	42.46	2.37858	Up	0.922894	gene=Cs2g16590 CDS=359-1894	-	-	-	-	gi|568829717|ref|XP_006469165.1|/0/PREDICTED: uncharacterized protein LOC102630402 [Citrus sinensis]
Cs1g10300	1377.62	4.045	20.945	2.37239	Up	0.914832	gene=Cs1g10300 CDS=35-928	K17604|1|5e-44|179|pop:POPTR_0012s13550g|zinc finger SWIM domain-containing protein 3;K00679|2|1e-28|127|cic:CICLE_v10027727mg|phospholipid:diacylglycerol acyltransferase [EC:2.3.1.158];K10960|3|1e-26|121|atr:18422248|geranylgeranyl reductase [EC:1.3.1.83];K01188|4|1e-17|91.7|aly:ARALYDRAFT_316517|beta-glucosidase [EC:3.2.1.21];K10396|5|4e-17|89.7|pper:PRUPE_ppa001667mg|kinesin family member 5	-	-	-	gi|568821370|ref|XP_006465152.1|/0/PREDICTED: GDSL esterase/lipase At1g29670-like [Citrus sinensis]
Cs3g09900	1500.13	4.07	20.935	2.36282	Up	0.914769	gene=Cs3g09900 CDS=121-513	-	-	-	-	gi|641834169|gb|KDO53170.1|/1.16764e-64/hypothetical protein CISIN_1g044919mg, partial [Citrus sinensis]
Cs7g16520	2264	1.335	6.835	2.3561	Up	0.864859	gene=Cs7g16520 CDS=514-1914	K19619|1|1e-65|251|crb:CARUB_v10012467mg|tyrosyl-DNA phosphodiesterase 2 [EC:3.1.4.-];K15429|3|1e-49|199|pvu:PHAVU_003G176600g|tRNA (guanine37-N1)-methyltransferase [EC:2.1.1.228];K13098|5|2e-38|161|crb:CARUB_v10028073mg|RNA-binding protein FUS	-	-	-	gi|568862675|ref|XP_006484802.1|/0/PREDICTED: probable glucan endo-1,3-beta-glucosidase A6 [Citrus sinensis]
Cs9g06060	1541	1.17	5.98	2.35364	Up	0.852987	gene=Cs9g06060 CDS=59-1420	-	-	-	-	gi|568872275|ref|XP_006489297.1|/0/PREDICTED: basic 7S globulin-like [Citrus sinensis]
Cs8g20310	1563.05	2.03	10.375	2.35356	Up	0.892477	gene=Cs8g20310 CDS=255-1232	K10257|1|0.0|615|cit:102626347|omega-3 fatty acid desaturase (delta-15 desaturase) [EC:1.14.19.-]	-	GO:0016705//oxidoreductase activity, acting on paired donors, with incorporation or reduction of molecular oxygen;GO:0016705//oxidoreductase activity, acting on paired donors, with incorporation or reduction of molecular oxygen	GO:0044238//primary metabolic process;GO:0044238//primary metabolic process	gi|641848030|gb|KDO66908.1|/0/hypothetical protein CISIN_1g016642mg [Citrus sinensis]
Cs8g03880	1856	1.92	9.785	2.34947	Up	0.889151	gene=Cs8g03880 CDS=203-1615	K16296|1|0.0|984|cit:102625654|serine carboxypeptidase-like clade I [EC:3.4.16.-]	-	-	-	gi|568867129|ref|XP_006486896.1|/0/PREDICTED: serine carboxypeptidase-like 18 [Citrus sinensis]
Cs5g05820	2012.71	4.495	22.75	2.33947	Up	0.916053	gene=Cs5g05820 CDS=509-1867	-	-	-	-	gi|568845968|ref|XP_006476836.1|/2.99518e-172/PREDICTED: uncharacterized protein LOC102609103 [Citrus sinensis]
Cs5g18320	707	0.815	4.095	2.32899	Up	0.805414	gene=Cs5g18320 CDS=142-696	-	-	-	-	gi|567912437|ref|XP_006448532.1|/1.24356e-69/hypothetical protein CICLE_v10016957mg [Citrus clementina]
Cs2g05930	1030	6.745	33.865	2.3279	Up	0.920536	gene=Cs2g05930 CDS=104-925	-	-	GO:0005198//structural molecule activity	-	gi|568827757|ref|XP_006468215.1|/1.51068e-47/PREDICTED: non-classical arabinogalactan protein 31 [Citrus sinensis]
Cs5g13960	615	184.03	923.02	2.32642	Up	0.926957	gene=Cs5g13960 CDS=1-615	-	-	GO:0061135	GO:0010466//negative regulation of peptidase activity	gi|568848101|ref|XP_006477860.1|/4.71768e-90/PREDICTED: 21 kDa seed protein-like [Citrus sinensis]
Cs1g09360	1924	2.59	12.945	2.32137	Up	0.901528	gene=Cs1g09360 CDS=171-1694	K13496|1|1e-70|268|atr:18438318|UDP-glucosyl transferase 73C [EC:2.4.1.-]	-	GO:0016758//transferase activity, transferring hexosyl groups	-	gi|567879261|ref|XP_006432189.1|/0/hypothetical protein CICLE_v10000917mg [Citrus clementina]
Cs8g02610	429	2.38	11.865	2.31768	Up	0.89795	gene=Cs8g02610 CDS=1-429	K10046|1|8e-62|235|cic:CICLE_v10001524mg|GDP-D-mannose 3', 5'-epimerase [EC:5.1.3.18 5.1.3.-]	-	GO:0048037//cofactor binding;GO:0016857//racemase and epimerase activity, acting on carbohydrates and derivatives	GO:0008152//metabolic process	gi|641829814|gb|KDO48921.1|/6.12449e-61/hypothetical protein CISIN_1g017216mg [Citrus sinensis]
orange1.1t02236	1626.56	3.51	17.495	2.3174	Up	0.910075	gene=orange1.1t02236 CDS=98-1096	K10355|1|0.0|716|tcc:TCM_024911|actin, other eukaryote	GO:0043232;GO:0043232	GO:0032559;GO:0032559	-	gi|703156034|ref|XP_010111359.1|/0/hypothetical protein L484_028016 [Morus notabilis]
orange1.1t00524	1666.06	2.14	10.64	2.31382	Up	0.888688	gene=orange1.1t00524 CDS=420-1199	K04733|1|9e-49|195|fve:101290697|interleukin-1 receptor-associated kinase 4 [EC:2.7.11.1]	-	-	-	gi|568876496|ref|XP_006491314.1|/3.67034e-129/PREDICTED: uncharacterized protein LOC102607118 [Citrus sinensis]
Cs8g19720	2541.08	5.58	27.715	2.31233	Up	0.914053	gene=Cs8g19720 CDS=290-1948	K06636|1|8e-29|129|ppp:PHYPADRAFT_79539|structural maintenance of chromosome 1	-	-	-	gi|568870524|ref|XP_006488452.1|/0/PREDICTED: uncharacterized protein LOC102627701 [Citrus sinensis]
Cs8g06450	1861.91	1.155	5.7	2.30307	Up	0.841578	gene=Cs8g06450 CDS=368-1798	K04730|1|3e-173|608|fve:101297154|interleukin-1 receptor-associated kinase 1 [EC:2.7.11.1];K04733|2|6e-164|578|gmx:100305439|interleukin-1 receptor-associated kinase 4 [EC:2.7.11.1]	-	-	-	gi|567861200|ref|XP_006423254.1|/0/hypothetical protein CICLE_v10028348mg [Citrus clementina]
Cs7g06120	884	0.97	4.755	2.29339	Up	0.820865	gene=Cs7g06120 CDS=52-630	K09286|1|8e-14|78.2|zma:103632654|EREBP-like factor	-	-	-	gi|568859853|ref|XP_006483447.1|/6.40831e-86/PREDICTED: ethylene-responsive transcription factor ERF003 [Citrus sinensis]
Cs7g02420	1924	1.12	5.485	2.29199	Up	0.837115	gene=Cs7g02420 CDS=412-1797	K14411|1|3e-18|94.4|csv:101220676|RNA-binding protein Musashi	-	-	-	gi|568858864|ref|XP_006482963.1|/0/PREDICTED: protein IQ-DOMAIN 14 isoform X1 [Citrus sinensis]
Cs8g20150	1696	1.43	6.96	2.28307	Up	0.860144	gene=Cs8g20150 CDS=84-1454	K07300|1|0.0|720|cit:102619548|Ca2+:H+ antiporter	GO:0016020//membrane	-	GO:0006810//transport	gi|568870656|ref|XP_006488515.1|/0/PREDICTED: vacuolar cation/proton exchanger 3-like [Citrus sinensis]
Cs1g16550	2106	18.425	89.53	2.28071	Up	0.920957	gene=Cs1g16550 CDS=84-1838	K01051|1|0.0|1079|cic:CICLE_v10025238mg|pectinesterase [EC:3.1.1.11]	GO:0030312//external encapsulating structure	GO:0030234//enzyme regulator activity	GO:0071555//cell wall organization;GO:0045229//external encapsulating structure organization	gi|572152979|ref|NP_001275859.1|/0/pectinesterase 1 precursor [Citrus sinensis]
Cs4g13010	1729	1.305	6.325	2.27702	Up	0.85225	gene=Cs4g13010 CDS=144-1268	K02984|1|2e-64|247|pper:PRUPE_ppa024854mg|small subunit ribosomal protein S3Ae;K13420|2|2e-27|124|brp:103839616|LRR receptor-like serine/threonine-protein kinase FLS2 [EC:2.7.11.1]	-	GO:0016628//oxidoreductase activity, acting on the CH-CH group of donors, NAD or NADP as acceptor;GO:0016772//transferase activity, transferring phosphorus-containing groups;GO:0016491//oxidoreductase activity	GO:0006796//phosphate-containing compound metabolic process;GO:0008152//metabolic process	gi|567918674|ref|XP_006451343.1|/0/hypothetical protein CICLE_v10008452mg [Citrus clementina]
orange1.1t05427	267	4.03	19.45	2.27092	Up	0.907654	gene=orange1.1t05427 CDS=1-267	-	-	-	-	gi|641830965|gb|KDO50038.1|/5.41978e-17/hypothetical protein CISIN_1g016704mg [Citrus sinensis]
orange1.1t02868	1744	11.6	55.98	2.27079	Up	0.919063	gene=orange1.1t02868 CDS=190-1644	K01381|1|9e-32|139|smo:SELMODRAFT_13348|saccharopepsin [EC:3.4.23.25];K00924|3|5e-25|116|tcc:TCM_041550|;K19025|4|2e-18|95.1|tcc:TCM_030990|AP-5 complex subunit zeta-1	-	GO:0004175//endopeptidase activity	GO:0019538//protein metabolic process	gi|567870117|ref|XP_006427680.1|/0/hypothetical protein CICLE_v10025395mg [Citrus clementina]
Cs3g12970	2540.68	1.915	9.185	2.26194	Up	0.879615	gene=Cs3g12970 CDS=5-2008	K08857|1|0.0|1145|cic:CICLE_v10000599mg|NIMA (never in mitosis gene a)-related kinase [EC:2.7.11.1]	-	GO:0004674//protein serine/threonine kinase activity;GO:0000166//nucleotide binding;GO:0004674//protein serine/threonine kinase activity;GO:0000166//nucleotide binding;GO:0004702//receptor signaling protein serine/threonine kinase activity;GO:0032559;GO:0004674//protein serine/threonine kinase activity;GO:0000166//nucleotide binding	GO:0006464//cellular protein modification process	gi|985439876|ref|XP_015383945.1|/0/PREDICTED: serine/threonine-protein kinase Nek1-like isoform X2 [Citrus sinensis]
Cs3g22740	297	0.995	4.755	2.25668	Up	0.819328	gene=Cs3g22740 CDS=1-297	-	-	-	-	gi|567884199|ref|XP_006434658.1|/4.16825e-25/hypothetical protein CICLE_v10002948mg [Citrus clementina]
Cs7g01390	2389.96	3.84	18.285	2.25148	Up	0.905801	gene=Cs7g01390 CDS=253-1749	K01835|1|3e-44|181|mtr:MTR_1g102030|phosphoglucomutase [EC:5.4.2.2];K13506|2|6e-23|110|mdm:103446271|glycerol-3-phosphate O-acyltransferase 3/4 [EC:2.3.1.15];K14294|3|5e-06|54.3|gmx:102664750|partner of Y14 and mago	-	-	-	gi|568858600|ref|XP_006482836.1|/0/PREDICTED: uncharacterized protein At1g04910 isoform X1 [Citrus sinensis]
orange1.1t04392	261	2.89	13.65	2.23976	Up	0.897887	gene=orange1.1t04392 CDS=1-261	-	-	-	-	-
orange1.1t00230	2264.94	2.44	11.44	2.22913	Up	0.890477	gene=orange1.1t00230 CDS=226-1692	K13418|1|6e-58|159|sita:101764372|somatic embryogenesis receptor kinase 1 [EC:2.7.10.1 2.7.11.1]	-	-	-	gi|567905568|ref|XP_006445272.1|/0/hypothetical protein CICLE_v10019056mg [Citrus clementina]
Cs2g03780	795	546.4	2561.49	2.22895	Up	0.921841	gene=Cs2g03780 CDS=1-795	K08912|1|4e-154|543|cit:102625853|light-harvesting complex II chlorophyll a/b binding protein 1	GO:0009536//plastid	-	GO:0006091//generation of precursor metabolites and energy	gi|985433317|ref|XP_015382444.1|/2.96265e-153/PREDICTED: chlorophyll a-b binding protein of LHCII type 1 [Citrus sinensis]
Cs4g15560	1350	1.32	6.165	2.22356	Up	0.848314	gene=Cs4g15560 CDS=75-1214	K01051|1|0.0|783|cit:102630750|pectinesterase [EC:3.1.1.11]	-	-	-	gi|568843380|ref|XP_006475589.1|/0/PREDICTED: probable pectinesterase 53 isoform X1 [Citrus sinensis]
Cs9g06400	1426	4.265	19.875	2.22034	Up	0.907443	gene=Cs9g06400 CDS=303-1280	-	-	-	-	gi|568872345|ref|XP_006489332.1|/2.68097e-131/PREDICTED: protein FANTASTIC FOUR 3-like [Citrus sinensis]
Cs7g28650	1032	2.74	12.76	2.21938	Up	0.895234	gene=Cs7g28650 CDS=112-870	K09873|1|3e-142|504|cic:CICLE_v10032534mg|aquaporin TIP	GO:0031224//intrinsic component of membrane	-	GO:0006810//transport	gi|567887082|ref|XP_006436063.1|/2.35681e-141/hypothetical protein CICLE_v10032534mg [Citrus clementina]
orange1.1t00377	1620	2.05	9.53	2.21685	Up	0.880815	gene=orange1.1t00377 CDS=1-1620	K15398|1|0.0|1070|cic:CICLE_v10019633mg|fatty acid omega-hydroxylase [EC:1.14.-.-]	-	GO:0016491//oxidoreductase activity;GO:0005506//iron ion binding	GO:0008152//metabolic process	gi|567905060|ref|XP_006445018.1|/0/hypothetical protein CICLE_v10019633mg [Citrus clementina]
Cs5g13930	652	28.465	132.325	2.21682	Up	0.921084	gene=Cs5g13930 CDS=1-642	-	-	GO:0061135	GO:0010466//negative regulation of peptidase activity	gi|568848097|ref|XP_006477858.1|/3.01249e-117/PREDICTED: 21 kDa seed protein-like [Citrus sinensis]
orange1.1t05171	438	3.245	15.045	2.21299	Up	0.900728	gene=orange1.1t05171 CDS=1-438	-	-	-	-	gi|985450006|ref|XP_015386118.1|/6.9542e-44/PREDICTED: uncharacterized protein LOC102622368 [Citrus sinensis]
Cs8g06970	1709.11	2.675	12.4	2.21273	Up	0.893887	gene=Cs8g06970 CDS=648-1796	K13513|1|0.0|752|cit:102619627|lysocardiolipin and lysophospholipid acyltransferase [EC:2.3.1.- 2.3.1.51]	-	GO:0016747//transferase activity, transferring acyl groups other than amino-acyl groups;GO:0016747//transferase activity, transferring acyl groups other than amino-acyl groups;GO:0016747//transferase activity, transferring acyl groups other than amino-acyl groups	-	gi|568867747|ref|XP_006487194.1|/0/PREDICTED: probable 1-acyl-sn-glycerol-3-phosphate acyltransferase 5 [Citrus sinensis]
Cs4g03210	1190	1.01	4.68	2.21215	Up	0.815897	gene=Cs4g03210 CDS=134-976	K08235|1|3e-147|521|cic:CICLE_v10008778mg|xyloglucan:xyloglucosyl transferase [EC:2.4.1.207];K14504|4|3e-132|472|vvi:100261619|xyloglucan:xyloglucosyl transferase TCH4 [EC:2.4.1.207]	-	-	-	gi|567865157|ref|XP_006425209.1|/1.5387e-158/hypothetical protein CICLE_v10010858mg [Citrus clementina]
orange1.1t04788	1690.32	4.58	21.175	2.20894	Up	0.908854	gene=orange1.1t04788 CDS=340-1536	K07213|1|7e-17|89.7|fve:101298579|copper chaperone;K10878|3|9e-11|69.3|tcc:TCM_030659|meiotic recombination protein SPO11	-	-	-	gi|568884843|ref|XP_006495049.1|/1.28027e-135/PREDICTED: transcription factor mef2A [Citrus sinensis]
orange1.1t04475	276	5.46	25.23	2.20817	Up	0.911864	gene=orange1.1t04475 CDS=1-276	K18848|1|6e-14|76.3|mdm:103438050|indole-3-acetate O-methyltransferase [EC:2.1.1.278]	-	-	-	gi|641834484|gb|KDO53477.1|/4.12367e-20/hypothetical protein CISIN_1g040907mg, partial [Citrus sinensis]
Cs9g06110	2487.87	6.15	28.41	2.20774	Up	0.913316	gene=Cs9g06110 CDS=90-1661	-	-	-	-	gi|985464633|ref|XP_015389137.1|/3.11875e-31/PREDICTED: putative uncharacterized protein DDB_G0286901 isoform X2 [Citrus sinensis]
Cs3g19540	1200	1.005	4.64	2.20693	Up	0.814381	gene=Cs3g19540 CDS=175-882	-	-	-	-	gi|568837509|ref|XP_006472766.1|/1.99922e-113/PREDICTED: uncharacterized protein LOC102626284 [Citrus sinensis]
Cs2g06560	1528	1.4	6.455	2.20499	Up	0.851998	gene=Cs2g06560 CDS=288-1289	-	-	-	-	gi|568827006|ref|XP_006467859.1|/2.63908e-148/PREDICTED: putative uncharacterized protein DDB_G0272516 [Citrus sinensis]
orange1.1t03773	3231	1.205	5.55	2.20345	Up	0.835937	gene=orange1.1t03773 CDS=195-2885	K00454|1|0.0|1834|cit:102625710|lipoxygenase [EC:1.13.11.12]	-	GO:0046872//metal ion binding;GO:0016702//oxidoreductase activity, acting on single donors with incorporation of molecular oxygen, incorporation of two atoms of oxygen	GO:0006633//fatty acid biosynthetic process	gi|568882966|ref|XP_006494272.1|/0/PREDICTED: linoleate 13S-lipoxygenase 2-1, chloroplastic [Citrus sinensis]
Cs8g03860	1725	2.545	11.715	2.20262	Up	0.891235	gene=Cs8g03860 CDS=64-1470	K16296|1|0.0|973|cit:102625945|serine carboxypeptidase-like clade I [EC:3.4.16.-]	-	-	-	gi|568867131|ref|XP_006486897.1|/0/PREDICTED: serine carboxypeptidase-like 17 [Citrus sinensis]
Cs1g24390	1532.03	13.445	61.675	2.19762	Up	0.919084	gene=Cs1g24390 CDS=136-1251	K19355|1|2e-154|546|cit:102613112|mannan endo-1,4-beta-mannosidase [EC:3.2.1.78]	-	GO:0016798//hydrolase activity, acting on glycosyl bonds;GO:0043167//ion binding;GO:0016798//hydrolase activity, acting on glycosyl bonds;GO:0043167//ion binding;GO:0016798//hydrolase activity, acting on glycosyl bonds;GO:0043167//ion binding;GO:0003824//catalytic activity	GO:0044238//primary metabolic process;GO:0044238//primary metabolic process;GO:0044238//primary metabolic process	gi|568824908|ref|XP_006466833.1|/0/PREDICTED: mannan endo-1,4-beta-mannosidase 7 [Citrus sinensis]
Cs7g06250	2321	1.495	6.85	2.19596	Up	0.857029	gene=Cs7g06250 CDS=212-1771	K08332|1|3e-32|140|ppp:PHYPADRAFT_145951|vacuolar protein 8	-	-	-	gi|568859879|ref|XP_006483460.1|/0/PREDICTED: U-box domain-containing protein 12-like [Citrus sinensis]
Cs4g04030	3278.56	10.87	49.795	2.19565	Up	0.918031	gene=Cs4g04030 CDS=605-3058	K18443|1|3e-66|254|rcu:RCOM_0732470|golgi-specific brefeldin A-resistance guanine nucleotide exchange factor 1;K13199|2|2e-17|92.8|mtr:MTR_7g081660|plasminogen activator inhibitor 1 RNA-binding protein;K11267|3|2e-12|75.9|mtr:MTR_091s0011|sister chromatid cohesion protein PDS5	GO:0030312//external encapsulating structure;GO:0030312//external encapsulating structure;GO:0030312//external encapsulating structure;GO:0030312//external encapsulating structure	GO:0004175//endopeptidase activity;GO:0005515//protein binding;GO:0004175//endopeptidase activity;GO:0005515//protein binding;GO:0004175//endopeptidase activity;GO:0005515//protein binding;GO:0004175//endopeptidase activity;GO:0005515//protein binding	GO:0019538//protein metabolic process;GO:0044092//negative regulation of molecular function;GO:0019538//protein metabolic process;GO:0044092//negative regulation of molecular function;GO:0019538//protein metabolic process;GO:0044092//negative regulation of molecular function;GO:0019538//protein metabolic process;GO:0044092//negative regulation of molecular function	gi|567922528|ref|XP_006453270.1|/0/hypothetical protein CICLE_v10007470mg [Citrus clementina]
Cs6g08320	2140.75	34.355	157.05	2.19263	Up	0.921252	gene=Cs6g08320 CDS=296-1381	K07300|1|0.0|587|cic:CICLE_v10011720mg|Ca2+:H+ antiporter	GO:0016020//membrane;GO:0016020//membrane;GO:0016020//membrane;GO:0016020//membrane;GO:0016020//membrane;GO:0016020//membrane;GO:0031224//intrinsic component of membrane	GO:0015075//ion transmembrane transporter activity	GO:0006810//transport;GO:0006810//transport;GO:0006810//transport;GO:0006810//transport;GO:0006810//transport;GO:0006810//transport;GO:0006811//ion transport	gi|567873559|ref|XP_006429369.1|/0/hypothetical protein CICLE_v10011720mg [Citrus clementina]
Cs5g06600	2137.93	17.63	80.56	2.19203	Up	0.919905	gene=Cs5g06600 CDS=233-1378	K01728|1|0.0|694|cit:102612467|pectate lyase [EC:4.2.2.2]	-	GO:0003824//catalytic activity;GO:0003824//catalytic activity;GO:0003824//catalytic activity	-	gi|985447114|ref|XP_006476937.2|/0/PREDICTED: probable pectate lyase 18 [Citrus sinensis]
Cs6g18930	2056	1.8	8.175	2.18322	Up	0.870585	gene=Cs6g18930 CDS=663-1580	K09287|1|3e-178|625|cit:102623456|RAV-like factor	-	-	-	gi|568857484|ref|XP_006482296.1|/2.31228e-177/PREDICTED: AP2/ERF and B3 domain-containing transcription repressor RAV2 [Citrus sinensis]
Cs9g07440	2618	10.565	47.98	2.18314	Up	0.917737	gene=Cs9g07440 CDS=340-2331	-	-	-	-	gi|568872566|ref|XP_006489438.1|/0/PREDICTED: protein tesmin/TSO1-like CXC 2 [Citrus sinensis]
Cs9g07970	1910	5.09	23.085	2.18122	Up	0.91039	gene=Cs9g07970 CDS=172-1740	K15397|1|0.0|1032|cit:102608959|3-ketoacyl-CoA synthase [EC:2.3.1.199]	GO:0044464	GO:0016747//transferase activity, transferring acyl groups other than amino-acyl groups	GO:0006631//fatty acid metabolic process	gi|568872669|ref|XP_006489489.1|/0/PREDICTED: 3-ketoacyl-CoA synthase 11-like [Citrus sinensis]
Cs7g07050	3343	2.135	9.65	2.17629	Up	0.880878	gene=Cs7g07050 CDS=703-2784	K13680|1|1e-117|425|ppp:PHYPADRAFT_183385|beta-mannan synthase [EC:2.4.1.32]	-	GO:0016740//transferase activity	-	gi|567916398|ref|XP_006450205.1|/0/hypothetical protein CICLE_v10007641mg [Citrus clementina]
orange1.1t05624	185	1.185	5.345	2.1733	Up	0.831621	gene=orange1.1t05624 CDS=1-185	K14823|1|1e-17|88.6|cit:102627804|rRNA-processing protein EBP2	-	-	-	gi|568874705|ref|XP_006490454.1|/9.27296e-17/PREDICTED: probable rRNA-processing protein EBP2 homolog [Citrus sinensis]
Cs4g11610	2509	5.755	25.81	2.16504	Up	0.911885	gene=Cs4g11610 CDS=21-2399	K04733|1|2e-158|560|pop:POPTR_0001s43900g|interleukin-1 receptor-associated kinase 4 [EC:2.7.11.1]	-	-	-	gi|568842633|ref|XP_006475243.1|/0/PREDICTED: G-type lectin S-receptor-like serine/threonine-protein kinase SD1-1 [Citrus sinensis]
Cs6g06530	1857	9.19	41.155	2.16293	Up	0.916095	gene=Cs6g06530 CDS=145-924	K00051|1|5e-13|77.0|obr:102709764|malate dehydrogenase (NADP+) [EC:1.1.1.82]	GO:0044464	-	-	gi|568854438|ref|XP_006480833.1|/6.41299e-155/PREDICTED: expansin-A4 [Citrus sinensis]
Cs7g23570	192	2.5	11.095	2.14991	Up	0.88793	gene=Cs7g23570 CDS=1-192	-	-	-	-	gi|641832942|gb|KDO51965.1|/1.41942e-25/hypothetical protein CISIN_1g038633mg, partial [Citrus sinensis]
Cs5g28330	2208.55	22.085	97.895	2.14817	Up	0.920094	gene=Cs5g28330 CDS=159-2144	K01897|1|0.0|1201|cit:102614637|long-chain acyl-CoA synthetase [EC:6.2.1.3]	-	-	-	gi|567861014|ref|XP_006423161.1|/0/hypothetical protein CICLE_v10027967mg [Citrus clementina]
Cs6g13940	1151	5.745	25.455	2.14757	Up	0.911316	gene=Cs6g13940 CDS=208-1017	-	-	-	-	gi|985453662|ref|XP_015386903.1|/1.54163e-91/PREDICTED: transcription repressor OFP15 [Citrus sinensis]
Cs7g29780	1056.83	15.155	66.86	2.14135	Up	0.918831	gene=Cs7g29780 CDS=504-1097	K01859|1|2e-16|87.8|atr:18440481|chalcone isomerase [EC:5.5.1.6]	-	-	-	gi|567886794|ref|XP_006435919.1|/1.41905e-100/hypothetical protein CICLE_v10032749mg [Citrus clementina]
Cs8g17420	405	5.045	22.095	2.13079	Up	0.908601	gene=Cs8g17420 CDS=1-405	K18999|1|3e-22|103|aly:ARALYDRAFT_332090|RNA polymerase II C-terminal domain phosphatase-like 3/4 [EC:3.1.3.16]	-	-	-	gi|641854263|gb|KDO73071.1|/1.22695e-61/hypothetical protein CISIN_1g0072731mg, partial [Citrus sinensis]
orange1.1t02697	1029	6.58	28.805	2.13016	Up	0.912579	gene=orange1.1t02697 CDS=116-679	K07213|1|1e-12|74.7|sbi:SORBI_08g022260|copper chaperone	-	-	-	gi|985470728|ref|XP_006493297.2|/1.53437e-92/PREDICTED: uncharacterized protein LOC102621358 [Citrus sinensis]
Cs1g01610	1028.48	1.245	5.445	2.12879	Up	0.831916	gene=Cs1g01610 CDS=45-767	-	-	-	-	gi|567871155|ref|XP_006428199.1|/2.2542e-124/hypothetical protein CICLE_v10026269mg [Citrus clementina]
Cs5g27560	831	2.45	10.69	2.12541	Up	0.885657	gene=Cs5g27560 CDS=57-713	K03686|1|5e-12|72.0|cre:CHLREDRAFT_134605|molecular chaperone DnaJ;K09517|2|1e-11|70.9|mdm:103419159|DnaJ homolog subfamily B member 11	-	-	-	gi|567902118|ref|XP_006443547.1|/3.23392e-121/hypothetical protein CICLE_v10022177mg [Citrus clementina]
Cs7g12980	2127	1.675	7.285	2.12077	Up	0.860018	gene=Cs7g12980 CDS=211-1668	K01381|1|7e-30|133|smo:SELMODRAFT_13348|saccharopepsin [EC:3.4.23.25];K00924|2|1e-28|129|tcc:TCM_041550|	-	GO:0004175//endopeptidase activity	GO:0019538//protein metabolic process	gi|568861876|ref|XP_006484425.1|/0/PREDICTED: protein ASPARTIC PROTEASE IN GUARD CELL 1 [Citrus sinensis]
orange1.1t01519	2130	28.7	124.695	2.11928	Up	0.920157	gene=orange1.1t01519 CDS=164-1690	K00517|1|0.0|975|cit:102609630|	-	GO:0016491//oxidoreductase activity;GO:0005506//iron ion binding	GO:0008152//metabolic process	gi|567888298|ref|XP_006436671.1|/0/hypothetical protein CICLE_v10031286mg [Citrus clementina]
orange1.1t00460	1395	11.94	51.6	2.11157	Up	0.917084	gene=orange1.1t00460 CDS=464-706	-	-	-	-	gi|567904796|ref|XP_006444886.1|/5.75883e-38/hypothetical protein CICLE_v10023137mg [Citrus clementina]
Cs3g16380	3186	4.295	18.545	2.1103	Up	0.90437	gene=Cs3g16380 CDS=418-1959	K13680|1|4e-111|337|smo:SELMODRAFT_230176|beta-mannan synthase [EC:2.4.1.32]	-	GO:0016759//cellulose synthase activity;GO:0016759//cellulose synthase activity	-	gi|568836627|ref|XP_006472340.1|/0/PREDICTED: probable xyloglucan glycosyltransferase 12 [Citrus sinensis]
Cs9g09710	1501	1.12	4.835	2.11002	Up	0.816276	gene=Cs9g09710 CDS=1-1200	-	-	-	-	gi|568873062|ref|XP_006489677.1|/3.53129e-12/PREDICTED: glycine-rich cell wall structural protein [Citrus sinensis]
orange1.1t00502	2365	2.785	11.915	2.09703	Up	0.890035	gene=orange1.1t00502 CDS=292-1734	K01381|1|4e-34|147|smo:SELMODRAFT_13348|saccharopepsin [EC:3.4.23.25];K00924|3|4e-28|127|ath:AT5G22850|	-	GO:0004175//endopeptidase activity	GO:0019538//protein metabolic process	gi|568876437|ref|XP_006491285.1|/0/PREDICTED: protein ASPARTIC PROTEASE IN GUARD CELL 2 [Citrus sinensis]
Cs7g16680	1349	2.11	9	2.09268	Up	0.874605	gene=Cs7g16680 CDS=183-1073	-	-	-	-	gi|568862695|ref|XP_006484811.1|/6.29923e-167/PREDICTED: uncharacterized protein LOC102616317 [Citrus sinensis]
Cs1g19390	2414.18	3.605	15.35	2.09017	Up	0.89955	gene=Cs1g19390 CDS=357-1868	-	-	-	-	gi|568823593|ref|XP_006466197.1|/0/PREDICTED: patellin-3-like [Citrus sinensis]
Cs7g06780	1730	2.485	10.54	2.08456	Up	0.883762	gene=Cs7g06780 CDS=161-1594	K00924|1|1e-27|125|tcc:TCM_041550|;K01381|4|1e-24|115|smo:SELMODRAFT_13348|saccharopepsin [EC:3.4.23.25]	-	-	-	gi|568859979|ref|XP_006483506.1|/0/PREDICTED: protein ASPARTIC PROTEASE IN GUARD CELL 1-like [Citrus sinensis]
Cs6g10300	2503.6	2.34	9.865	2.07581	Up	0.88012	gene=Cs6g10300 CDS=560-2458	K04733|1|4e-142|506|dosa:Os01t0819100-01|interleukin-1 receptor-associated kinase 4 [EC:2.7.11.1];K04730|2|8e-87|322|cmo:103495768|interleukin-1 receptor-associated kinase 1 [EC:2.7.11.1]	GO:0031224//intrinsic component of membrane;GO:0031224//intrinsic component of membrane	GO:0004871//signal transducer activity;GO:0004672//protein kinase activity;GO:0032559;GO:0004871//signal transducer activity;GO:0004672//protein kinase activity;GO:0032559	GO:0006464//cellular protein modification process;GO:0006464//cellular protein modification process	gi|567874085|ref|XP_006429632.1|/0/hypothetical protein CICLE_v10011280mg [Citrus clementina]
Cs8g04300	1042	1.105	4.635	2.06852	Up	0.809582	gene=Cs8g04300 CDS=226-861	-	-	-	-	gi|568867195|ref|XP_006486929.1|/2.49665e-106/PREDICTED: LOB domain-containing protein 38-like [Citrus sinensis]
Cs3g23320	1401.56	2.12	8.885	2.06731	Up	0.873132	gene=Cs3g23320 CDS=220-1098	K12126|1|6e-32|139|cmo:103493865|phytochrome-interacting factor 3	-	-	-	gi|568838608|ref|XP_006473302.1|/3.62712e-157/PREDICTED: transcription factor SPATULA-like isoform X2 [Citrus sinensis]
Cs6g07920	1996	57.37	239.395	2.06102	Up	0.920094	gene=Cs6g07920 CDS=166-1677	K13508|1|0.0|950|cic:CICLE_v10011536mg|glycerol-3-phosphate acyltransferase [EC:2.3.1.15]	-	GO:0016747//transferase activity, transferring acyl groups other than amino-acyl groups	-	gi|567873465|ref|XP_006429322.1|/0/hypothetical protein CICLE_v10011536mg [Citrus clementina]
Cs5g10820	1385	3.525	14.705	2.06061	Up	0.897529	gene=Cs5g10820 CDS=18-869	-	GO:0044464	-	-	gi|567896258|ref|XP_006440617.1|/2.9563e-119/hypothetical protein CICLE_v10021897mg [Citrus clementina]
Cs2g16150	1383	1.285	5.355	2.05912	Up	0.827622	gene=Cs2g16150 CDS=238-696	K03676|1|3e-34|147|rcu:RCOM_1672930|glutaredoxin 3	-	-	-	gi|568829525|ref|XP_006469072.1|/3.19538e-81/PREDICTED: glutaredoxin-C9-like [Citrus sinensis]
orange1.1t03286	498	6.84	28.385	2.05306	Up	0.911401	gene=orange1.1t03286 CDS=1-408	K10534|1|1e-16|86.3|vcn:VOLCADRAFT_76569|nitrate reductase (NAD(P)H) [EC:1.7.1.1 1.7.1.2 1.7.1.3]	-	GO:0008940//nitrate reductase activity;GO:0005506//iron ion binding	GO:0008152//metabolic process	gi|567855547|ref|XP_006420893.1|/4.56947e-74/hypothetical protein CICLE_v10006192mg [Citrus clementina]
Cs1g15940	1416	7.24	30.025	2.0521	Up	0.912053	gene=Cs1g15940 CDS=284-1135	K02866|1|1e-20|101|osa:4332737|large subunit ribosomal protein L10e;K03024|2|4e-18|93.6|tcc:TCM_000033|DNA-directed RNA polymerase III subunit RPC7	-	GO:0016791//phosphatase activity;GO:0016791//phosphatase activity	-	gi|568822583|ref|XP_006465710.1|/1.89106e-153/PREDICTED: acid phosphatase 1 [Citrus sinensis]
Cs1g03390	1869.17	8.385	34.71	2.04947	Up	0.913506	gene=Cs1g03390 CDS=433-1296	K09338|1|3e-123|443|cit:102607474|homeobox-leucine zipper protein	-	-	-	gi|567905814|ref|XP_006445395.1|/5.12868e-120/hypothetical protein CICLE_v10021501mg [Citrus clementina]
Cs8g01880	1251.74	5.405	22.255	2.04176	Up	0.907506	gene=Cs8g01880 CDS=481-1044	-	-	-	GO:0000003//reproduction;GO:0000003//reproduction	gi|568866620|ref|XP_006486648.1|/1.11612e-139/PREDICTED: expansin-like A1 [Citrus sinensis]
Cs9g07445	312	1.725	7.07	2.03511	Up	0.855408	gene=Cs9g07445 CDS=236-261	-	-	-	-	-
orange1.1t01572	2547	3.65	14.825	2.02206	Up	0.896729	gene=orange1.1t01572 CDS=294-2291	K17275|1|0.0|1181|tcc:TCM_002673|plastin-1	-	GO:0046872//metal ion binding	-	gi|568878508|ref|XP_006492231.1|/0/PREDICTED: fimbrin-2 [Citrus sinensis]
Cs3g18500	1973	1.43	5.805	2.02128	Up	0.834905	gene=Cs3g18500 CDS=1-1101	K13513|1|1e-71|271|cic:CICLE_v10028764mg|lysocardiolipin and lysophospholipid acyltransferase [EC:2.3.1.- 2.3.1.51]	-	-	-	gi|567861088|ref|XP_006423198.1|/0/hypothetical protein CICLE_v10030403mg [Citrus clementina]
Cs7g31270	2140.94	3.09	12.53	2.01971	Up	0.890414	gene=Cs7g31270 CDS=92-1417	K01657|1|0.0|843|cic:CICLE_v10031010mg|anthranilate synthase component I [EC:4.1.3.27]	-	GO:0016833//oxo-acid-lyase activity;GO:0016833//oxo-acid-lyase activity;GO:0016833//oxo-acid-lyase activity	GO:0006568//tryptophan metabolic process;GO:0006568//tryptophan metabolic process;GO:0006568//tryptophan metabolic process	gi|567886366|ref|XP_006435705.1|/0/hypothetical protein CICLE_v10031010mg [Citrus clementina]
Cs8g01260	1430	4.56	18.48	2.01886	Up	0.902707	gene=Cs8g01260 CDS=207-713	-	-	-	-	gi|568866467|ref|XP_006486577.1|/5.32459e-87/PREDICTED: uncharacterized protein LOC102609036 [Citrus sinensis]
orange1.1t03073	3355	2.675	10.785	2.01142	Up	0.883004	gene=orange1.1t03073 CDS=471-2519	K09527|1|3e-159|563|egu:105047588|DnaJ homolog subfamily C member 7	-	-	-	gi|568881484|ref|XP_006493603.1|/0/PREDICTED: TPR repeat-containing thioredoxin TTL1 [Citrus sinensis]
Cs4g07340	2978	3.295	13.255	2.00819	Up	0.892729	gene=Cs4g07340 CDS=273-2570	K18443|1|4e-124|446|rcu:RCOM_0732470|golgi-specific brefeldin A-resistance guanine nucleotide exchange factor 1;K13199|2|3e-26|121|mtr:MTR_7g081660|plasminogen activator inhibitor 1 RNA-binding protein;K11267|3|8e-13|77.0|mtr:MTR_091s0011|sister chromatid cohesion protein PDS5;K09490|4|1e-07|60.1|pop:POPTR_0016s08860g|heat shock 70kDa protein 5	-	GO:0005515//protein binding;GO:0004175//endopeptidase activity	GO:0019538//protein metabolic process;GO:0044092//negative regulation of molecular function	gi|568841552|ref|XP_006474722.1|/0/PREDICTED: subtilisin-like protease SBT1.8 isoform X1 [Citrus sinensis]
Cs1g25850	2752.63	15.54	62.465	2.00706	Up	0.916579	gene=Cs1g25850 CDS=474-1550	K04730|1|5e-24|114|dosa:Os11t0664000-01|interleukin-1 receptor-associated kinase 1 [EC:2.7.11.1]	-	-	-	gi|568825257|ref|XP_006466999.1|/4.8192e-164/PREDICTED: protein MID1-COMPLEMENTING ACTIVITY 1 [Citrus sinensis]
Cs1g06360	1944	83.525	334.29	2.00082	Up	0.919189	gene=Cs1g06360 CDS=136-942	K08914|1|7e-148|525|cic:CICLE_v10009198mg|light-harvesting complex II chlorophyll a/b binding protein 3	GO:0009536//plastid	-	GO:0006091//generation of precursor metabolites and energy	gi|567919984|ref|XP_006451998.1|/5.18798e-147/hypothetical protein CICLE_v10009198mg [Citrus clementina]
Cs6g05130	1832	37.42	149.555	1.99879	Up	0.918684	gene=Cs6g05130 CDS=122-1498	K15400|1|0.0|931|cit:102606780|omega-hydroxypalmitate O-feruloyl transferase [EC:2.3.1.188]	-	GO:0016747//transferase activity, transferring acyl groups other than amino-acyl groups	-	gi|568854152|ref|XP_006480697.1|/0/PREDICTED: omega-hydroxypalmitate O-feruloyl transferase [Citrus sinensis]
Cs2g06880	2082	4.61	18.41	1.99765	Up	0.902181	gene=Cs2g06880 CDS=1-2082	K14485|1|0.0|1165|cit:102630291|transport inhibitor response 1	-	GO:0043178//alcohol binding	GO:0009755//hormone-mediated signaling pathway	gi|568827097|ref|XP_006467904.1|/0/PREDICTED: protein TRANSPORT INHIBITOR RESPONSE 1 [Citrus sinensis]
Cs6g08360	1152.82	11.255	44.79	1.99261	Up	0.910496	gene=Cs6g08360 CDS=264-656	-	-	-	-	gi|567873573|ref|XP_006429376.1|/1.35948e-105/hypothetical protein CICLE_v10012726mg [Citrus clementina]
orange1.1t00560	2531	2.03	8.055	1.9884	Up	0.859933	gene=orange1.1t00560 CDS=619-2271	K14411|1|1e-21|106|csv:101220676|RNA-binding protein Musashi	-	-	-	gi|568876586|ref|XP_006491358.1|/0/PREDICTED: protein IQ-DOMAIN 1-like isoform X1 [Citrus sinensis]
Cs2g27100	1473	2.43	9.64	1.98808	Up	0.872311	gene=Cs2g27100 CDS=67-1218	K01206|1|2e-102|373|tcc:TCM_010576|alpha-L-fucosidase [EC:3.2.1.51]	-	GO:0016787//hydrolase activity	GO:0044238//primary metabolic process	gi|568831962|ref|XP_006470214.1|/0/PREDICTED: GDSL esterase/lipase At5g14450-like [Citrus sinensis]
Cs8g17430	1430	6.98	27.69	1.98807	Up	0.905907	gene=Cs8g17430 CDS=246-1370	-	-	-	-	gi|568870011|ref|XP_006488206.1|/7.75613e-171/PREDICTED: reticulon-like protein B21 [Citrus sinensis]
Cs7g26790	2456	1.55	6.145	1.98714	Up	0.835558	gene=Cs7g26790 CDS=53-1828	-	-	-	-	gi|568864833|ref|XP_006485793.1|/0/PREDICTED: uncharacterized protein LOC102627974 [Citrus sinensis]
Cs3g24190	2427.13	1.55	6.125	1.98244	Up	0.835242	gene=Cs3g24190 CDS=206-1903	K04730|1|0.0|900|pop:POPTR_0002s13180g|interleukin-1 receptor-associated kinase 1 [EC:2.7.11.1]	-	GO:0004672//protein kinase activity;GO:0004672//protein kinase activity;GO:0004672//protein kinase activity	-	gi|568838835|ref|XP_006473407.1|/0/PREDICTED: inactive protein kinase SELMODRAFT_444075-like isoform X1 [Citrus sinensis]
Cs2g22140	2111.84	3.005	11.87	1.98188	Up	0.883278	gene=Cs2g22140 CDS=272-1636	K03294|1|2e-50|201|sita:101754459|basic amino acid/polyamine antiporter, APA family;K15095|2|9e-07|56.2|bdi:100839967|(+)-neomenthol dehydrogenase [EC:1.1.1.208]	-	-	GO:0050896//response to stimulus;GO:0050896//response to stimulus;GO:0050896//response to stimulus;GO:0050896//response to stimulus	gi|567910275|ref|XP_006447451.1|/0/hypothetical protein CICLE_v10014832mg [Citrus clementina]
Cs8g04530	2525	2.21	8.71	1.97863	Up	0.86528	gene=Cs8g04530 CDS=303-1742	K11426|1|8e-88|325|crb:CARUB_v10003657mg|SET and MYND domain-containing protein	-	-	-	gi|568867253|ref|XP_006486955.1|/0/PREDICTED: uncharacterized protein LOC102618172 [Citrus sinensis]
Cs6g22380	1049	8.07	31.775	1.97725	Up	0.907401	gene=Cs6g22380 CDS=173-655	-	-	-	-	gi|641853972|gb|KDO72790.1|/9.1095e-48/hypothetical protein CISIN_1g046993mg [Citrus sinensis]
Cs7g24730	1992.97	13.035	50.93	1.96613	Up	0.910938	gene=Cs7g24730 CDS=197-1411	K15015|1|0.0|716|cit:102623467|solute carrier family 32 (vesicular inhibitory amino acid transporter)	GO:0031224//intrinsic component of membrane	-	-	gi|567887898|ref|XP_006436471.1|/0/hypothetical protein CICLE_v10031131mg [Citrus clementina]
Cs2g14720	1480	13.15	51.35	1.9653	Up	0.911001	gene=Cs2g14720 CDS=64-1239	K00660|1|0.0|725|cit:102607309|chalcone synthase [EC:2.3.1.74]	-	GO:0016747//transferase activity, transferring acyl groups other than amino-acyl groups	GO:0009699//phenylpropanoid biosynthetic process	gi|171673164|gb|ACB47461.1|/0/chalcone synthase [Citrus sinensis]
Cs8g17660	3521.29	15.18	59.225	1.96403	Up	0.911443	gene=Cs8g17660 CDS=276-3419	K10398|1|0.0|1846|cit:102613213|kinesin family member 11	GO:0015630//microtubule cytoskeleton;GO:0015630//microtubule cytoskeleton;GO:0015630//microtubule cytoskeleton;GO:0015630//microtubule cytoskeleton;GO:0015630//microtubule cytoskeleton;GO:0015630//microtubule cytoskeleton	GO:0003774//motor activity;GO:0032559;GO:0003774//motor activity;GO:0032559;GO:0003774//motor activity;GO:0032559;GO:0003774//motor activity;GO:0032559;GO:0003774//motor activity;GO:0032559;GO:0003774//motor activity;GO:0032559	GO:0007017//microtubule-based process;GO:0007017//microtubule-based process;GO:0007017//microtubule-based process;GO:0007017//microtubule-based process;GO:0007017//microtubule-based process;GO:0007017//microtubule-based process	gi|568870046|ref|XP_006488223.1|/0/PREDICTED: 125 kDa kinesin-related protein [Citrus sinensis]
Cs5g13890	1244	399.035	1553.89	1.9613	Up	0.914684	gene=Cs5g13890 CDS=464-1105	-	-	GO:0061135	GO:0010466//negative regulation of peptidase activity	gi|568848095|ref|XP_006477857.1|/6.28959e-110/PREDICTED: 21 kDa seed protein-like [Citrus sinensis]
Cs4g13230	1777	2.56	9.965	1.96073	Up	0.87309	gene=Cs4g13230 CDS=270-1601	K14664|1|0.0|853|cit:102610577|IAA-amino acid hydrolase [EC:3.5.1.-]	-	-	-	gi|568842910|ref|XP_006475371.1|/0/PREDICTED: IAA-amino acid hydrolase ILR1-like 4 [Citrus sinensis]
orange1.1t00452	1462	6.095	23.66	1.95675	Up	0.902896	gene=orange1.1t00452 CDS=65-988	K01206|1|1e-80|242|cic:CICLE_v10031741mg|alpha-L-fucosidase [EC:3.2.1.51]	-	GO:0016787//hydrolase activity	GO:0044238//primary metabolic process	gi|568876306|ref|XP_006491222.1|/0/PREDICTED: GDSL esterase/lipase At4g01130 [Citrus sinensis]
Cs7g12420	1245	1.825	7.065	1.95279	Up	0.848482	gene=Cs7g12420 CDS=1-1032	K01757|1|9e-50|198|ath:AT1G74000|strictosidine synthase [EC:4.3.3.2]	-	-	-	gi|985457049|ref|XP_006484567.2|/6.39711e-179/PREDICTED: protein STRICTOSIDINE SYNTHASE-LIKE 10-like [Citrus sinensis]
Cs7g01520	3272.14	12.4	47.755	1.94531	Up	0.910075	gene=Cs7g01520 CDS=125-673	K00326|1|7e-90|333|cic:CICLE_v10032828mg|cytochrome-b5 reductase [EC:1.6.2.2]	-	GO:0046872//metal ion binding	-	gi|641864787|gb|KDO83473.1|/2.94093e-95/hypothetical protein CISIN_1g017636mg [Citrus sinensis]
Cs2g25360	3471	1.495	5.735	1.93965	Up	0.826148	gene=Cs2g25360 CDS=1-3471	-	-	-	-	gi|567909487|ref|XP_006447057.1|/0/hypothetical protein CICLE_v10014073mg [Citrus clementina]
Cs8g01650	1927	5.51	21.09	1.93643	Up	0.89976	gene=Cs8g01650 CDS=181-1749	K00485|1|0.0|1060|cit:102620297|dimethylaniline monooxygenase (N-oxide forming) [EC:1.14.13.8]	GO:0005789//endoplasmic reticulum membrane	GO:0016709//oxidoreductase activity, acting on paired donors, with incorporation or reduction of molecular oxygen, NAD(P)H as one donor, and incorporation of one atom of oxygen;GO:0050662//coenzyme binding;GO:0000166//nucleotide binding	GO:0008152//metabolic process	gi|568866548|ref|XP_006486617.1|/0/PREDICTED: probable flavin-containing monooxygenase 1 [Citrus sinensis]
Cs5g16850	1328	1.535	5.85	1.9302	Up	0.827853	gene=Cs5g16850 CDS=244-915	-	-	-	-	gi|568848693|ref|XP_006478132.1|/1.43973e-115/PREDICTED: 21 kDa seed protein-like [Citrus sinensis]
Cs3g26220	1050	80.705	307.045	1.92772	Up	0.913906	gene=Cs3g26220 CDS=77-589	K03686|1|2e-12|73.9|pmum:103328096|molecular chaperone DnaJ	-	-	-	gi|985441508|ref|XP_015384250.1|/3.42169e-87/PREDICTED: chaperone protein dnaJ 11, chloroplastic-like [Citrus sinensis]
Cs9g06070	2859	2.665	10.13	1.92643	Up	0.872963	gene=Cs9g06070 CDS=402-2312	-	-	-	-	gi|568872277|ref|XP_006489298.1|/0/PREDICTED: uncharacterized protein LOC102628678 [Citrus sinensis]
Cs1g12430	2027	5.82	21.99	1.91776	Up	0.900265	gene=Cs1g12430 CDS=29-1177	K00507|1|0.0|742|cit:102621512|stearoyl-CoA desaturase (delta-9 desaturase) [EC:1.14.19.1]	GO:0031224//intrinsic component of membrane	GO:0016215//acyl-CoA desaturase activity	GO:0006631//fatty acid metabolic process	gi|568821771|ref|XP_006465322.1|/0/PREDICTED: palmitoyl-monogalactosyldiacylglycerol delta-7 desaturase, chloroplastic [Citrus sinensis]
Cs2g18820	2890	3.14	11.83	1.91361	Up	0.880878	gene=Cs2g18820 CDS=55-2376	K18443|1|1e-108|394|rcu:RCOM_0732470|golgi-specific brefeldin A-resistance guanine nucleotide exchange factor 1;K13199|2|2e-34|148|mtr:MTR_7g081660|plasminogen activator inhibitor 1 RNA-binding protein;K12639|3|5e-14|80.9|cic:CICLE_v10015033mg|cytochrome P450, family 724, subfamily B, polypeptide 1 [EC:1.14.13.-];K11267|5|7e-08|60.5|mtr:MTR_091s0011|sister chromatid cohesion protein PDS5	-	GO:0005515//protein binding;GO:0004175//endopeptidase activity;GO:0005515//protein binding;GO:0004175//endopeptidase activity	GO:0019538//protein metabolic process;GO:0044092//negative regulation of molecular function;GO:0019538//protein metabolic process;GO:0044092//negative regulation of molecular function	gi|568830212|ref|XP_006469397.1|/0/PREDICTED: subtilisin-like protease SBT5.3 isoform X1 [Citrus sinensis]
Cs4g16130	1214	3.82	14.355	1.90991	Up	0.889003	gene=Cs4g16130 CDS=220-852	K04392|1|1e-117|423|cic:CICLE_v10009470mg|Ras-related C3 botulinum toxin substrate 1	GO:0044464;GO:0044464	GO:0032561//guanyl ribonucleotide binding;GO:0032561//guanyl ribonucleotide binding	GO:0035556//intracellular signal transduction;GO:0035556//intracellular signal transduction	gi|567918386|ref|XP_006451199.1|/8.8024e-117/hypothetical protein CICLE_v10009470mg [Citrus clementina]
Cs5g02320	2609.87	13.945	52.285	1.90665	Up	0.909885	gene=Cs5g02320 CDS=326-1906	K01179|1|2e-134|481|jcu:105643840|endoglucanase [EC:3.2.1.4]	-	GO:0004553//hydrolase activity, hydrolyzing O-glycosyl compounds;GO:0005488;GO:0016798//hydrolase activity, acting on glycosyl bonds;GO:0005488	GO:0044238//primary metabolic process;GO:0044238//primary metabolic process	gi|641857767|gb|KDO76512.1|/0/hypothetical protein CISIN_1g006835mg [Citrus sinensis]
Cs3g10550	1353	1.445	5.41	1.90456	Up	0.817455	gene=Cs3g10550 CDS=1-1353	K09419|1|5e-78|292|sita:101779453|heat shock transcription factor, other eukaryote;K13065|2|4e-18|93.2|smo:SELMODRAFT_450694|shikimate O-hydroxycinnamoyltransferase [EC:2.3.1.133]	-	-	-	gi|567880819|ref|XP_006432968.1|/0/hypothetical protein CICLE_v10001131mg [Citrus clementina]
orange1.1t02788	1941	5.265	19.655	1.90039	Up	0.89736	gene=orange1.1t02788 CDS=41-1561	K05280|1|1e-101|371|cic:CICLE_v10019637mg|flavonoid 3'-monooxygenase [EC:1.14.13.21];K07408|3|9e-100|365|pop:POPTR_0007s06240g|cytochrome P450, family 1, subfamily A, polypeptide 1 [EC:1.14.14.1]	-	-	-	gi|568880986|ref|XP_006493375.1|/0/PREDICTED: cytochrome P450 71A1-like [Citrus sinensis]
Cs3g10520	426	1.815	6.77	1.89919	Up	0.842567	gene=Cs3g10520 CDS=1-426	K09517|1|6e-60|229|cit:102629298|DnaJ homolog subfamily B member 11	-	GO:0005515//protein binding	GO:0044267//cellular protein metabolic process	gi|641868363|gb|KDO87047.1|/4.40439e-59/hypothetical protein CISIN_1g0191622mg, partial [Citrus sinensis]
Cs4g02270	2483	1.975	7.33	1.89196	Up	0.849009	gene=Cs4g02270 CDS=373-2298	K13418|1|7e-175|615|smo:SELMODRAFT_172211|somatic embryogenesis receptor kinase 1 [EC:2.7.10.1 2.7.11.1]	GO:0031224//intrinsic component of membrane	GO:0004672//protein kinase activity;GO:0032559	GO:0006464//cellular protein modification process	gi|567923062|ref|XP_006453537.1|/0/hypothetical protein CICLE_v10007718mg [Citrus clementina]
Cs6g10120	1269	5.225	19.355	1.8892	Up	0.896876	gene=Cs6g10120 CDS=84-1070	K16225|1|8e-14|79.0|crb:CARUB_v10025742mg|probable WRKY transcription factor 52;K13425|2|1e-13|78.6|pop:POPTR_0001s09900g|WRKY transcription factor 22;K18835|4|2e-11|71.2|sbi:SORBI_02g027950|WRKY transcription factor 2	-	-	-	gi|567874013|ref|XP_006429596.1|/0/hypothetical protein CICLE_v10012055mg [Citrus clementina]
Cs2g04370	1359.24	8.235	30.45	1.8866	Up	0.905044	gene=Cs2g04370 CDS=219-1073	K09874|1|5e-154|544|cit:102621434|aquaporin NIP	GO:0031224//intrinsic component of membrane;GO:0031224//intrinsic component of membrane	-	GO:0006810//transport;GO:0006810//transport	gi|641859264|gb|KDO77954.1|/1.05975e-153/hypothetical protein CISIN_1g023184mg [Citrus sinensis]
Cs8g12450	1059	2.54	9.39	1.8863	Up	0.867006	gene=Cs8g12450 CDS=96-644	-	-	-	-	gi|568868914|ref|XP_006487691.1|/7.92401e-116/PREDICTED: putative glutamine amidotransferase YLR126C [Citrus sinensis]
Cs3g16940	2401	2.95	10.89	1.88422	Up	0.8757	gene=Cs3g16940 CDS=288-2282	K18195|1|0.0|1361|cit:102607519|rhamnogalacturonan endolyase [EC:4.2.2.23]	-	-	-	gi|568836787|ref|XP_006472414.1|/0/PREDICTED: probable rhamnogalacturonate lyase B [Citrus sinensis]
Cs5g12410	1662	9.09	33.55	1.88396	Up	0.905865	gene=Cs5g12410 CDS=152-1441	K14962|1|1e-15|85.5|smo:SELMODRAFT_417153|COMPASS component SWD2;K03327|4|5e-13|76.6|cic:CICLE_v10018703mg|multidrug resistance protein, MATE family;K04733|5|3e-11|70.9|egr:104447641|interleukin-1 receptor-associated kinase 4 [EC:2.7.11.1]	-	-	-	gi|568847836|ref|XP_006477737.1|/0/PREDICTED: epidermis-specific secreted glycoprotein EP1-like [Citrus sinensis]
Cs6g17360	2558	15.465	56.885	1.87904	Up	0.909801	gene=Cs6g17360 CDS=276-2174	K04733|1|8e-94|345|dosa:Os01t0819100-01|interleukin-1 receptor-associated kinase 4 [EC:2.7.11.1];K04730|4|2e-69|265|zma:100381972|interleukin-1 receptor-associated kinase 1 [EC:2.7.11.1]	GO:0031224//intrinsic component of membrane	GO:0004672//protein kinase activity;GO:0016628//oxidoreductase activity, acting on the CH-CH group of donors, NAD or NADP as acceptor;GO:0032559	GO:0006464//cellular protein modification process	gi|568857118|ref|XP_006482115.1|/0/PREDICTED: probable inactive receptor kinase RLK902 [Citrus sinensis]
Cs4g08750	1966	6.205	22.82	1.8788	Up	0.900476	gene=Cs4g08750 CDS=203-1429	K03456|1|6e-102|372|mus:103981635|serine/threonine-protein phosphatase 2A regulatory subunit A;K06464|2|8e-33|142|atr:105420786|integrin beta 2;K06588|2|8e-33|142|atr:105420786|integrin beta 5;K19519|2|8e-33|142|atr:105420786|transforming growth factor-beta-induced protein	-	-	-	gi|567921168|ref|XP_006452590.1|/0/hypothetical protein CICLE_v10008218mg [Citrus clementina]
orange1.1t04784	2233.31	2.83	10.375	1.87424	Up	0.872816	gene=orange1.1t04784 CDS=197-2026	K08332|1|2e-140|500|mdm:103452253|vacuolar protein 8	-	GO:0016874//ligase activity	-	gi|985474223|ref|XP_006495051.2|/0/PREDICTED: U-box domain-containing protein 10-like [Citrus sinensis]
Cs4g03600	1517.31	5.015	18.315	1.8687	Up	0.895318	gene=Cs4g03600 CDS=114-1274	K04730|1|4e-127|455|egr:104435952|interleukin-1 receptor-associated kinase 1 [EC:2.7.11.1];K04733|3|5e-126|451|jcu:105636445|interleukin-1 receptor-associated kinase 4 [EC:2.7.11.1]	-	GO:0004672//protein kinase activity;GO:0032559;GO:0004672//protein kinase activity;GO:0032559	GO:0006464//cellular protein modification process;GO:0006464//cellular protein modification process	gi|567922680|ref|XP_006453346.1|/0/hypothetical protein CICLE_v10008604mg [Citrus clementina]
orange1.1t00286	2112	4.665	17.015	1.86686	Up	0.89334	gene=orange1.1t00286 CDS=1-2112	-	-	-	GO:0006810//transport	gi|568875810|ref|XP_006490983.1|/0/PREDICTED: SPX domain-containing membrane protein At4g22990 isoform X2 [Citrus sinensis]
Cs8g16800	3509	5.74	20.9	1.86438	Up	0.897908	gene=Cs8g16800 CDS=762-3308	K12309|1|0.0|889|pxb:103943992|beta-galactosidase [EC:3.2.1.23]	-	GO:0030246//carbohydrate binding;GO:0015925//galactosidase activity;GO:0043167//ion binding	GO:0044238//primary metabolic process	gi|567863900|ref|XP_006424599.1|/0/hypothetical protein CICLE_v10027805mg [Citrus clementina]
Cs5g06720	1873	27.635	100.46	1.86205	Up	0.911611	gene=Cs5g06720 CDS=471-1625	K00514|1|8e-50|199|rcu:RCOM_1428040|zeta-carotene desaturase [EC:1.3.5.6];K01206|2|3e-43|177|tcc:TCM_010576|alpha-L-fucosidase [EC:3.2.1.51];K10396|3|1e-38|162|pper:PRUPE_ppa001667mg|kinesin family member 5	-	GO:0016787//hydrolase activity	GO:0044238//primary metabolic process	gi|568846235|ref|XP_006476962.1|/0/PREDICTED: GDSL esterase/lipase At3g48460 [Citrus sinensis]
orange1.1t02036	1370	1.705	6.17	1.8555	Up	0.8304	gene=orange1.1t02036 CDS=89-1138	K00430|1|6e-172|604|cit:102614227|peroxidase [EC:1.11.1.7]	-	-	-	gi|568879452|ref|XP_006492672.1|/4.30948e-171/PREDICTED: peroxidase 15 [Citrus sinensis]
orange1.1t04319	831	1.975	7.13	1.85205	Up	0.845283	gene=orange1.1t04319 CDS=226-831	K06694|1|1e-07|57.8|pda:103701543|26S proteasome non-ATPase regulatory subunit 10	-	-	-	gi|568883915|ref|XP_006494686.1|/4.27233e-105/PREDICTED: ankyrin repeat-containing protein At2g01680-like [Citrus sinensis]
Cs2g09650	3015	1.74	6.27	1.84938	Up	0.831853	gene=Cs2g09650 CDS=1-3015	K13420|1|0.0|847|tcc:TCM_029651|LRR receptor-like serine/threonine-protein kinase FLS2 [EC:2.7.11.1]	-	-	-	gi|567913227|ref|XP_006448927.1|/0/hypothetical protein CICLE_v10014011mg [Citrus clementina]
Cs8g18400	1537.29	2.105	7.55	1.84266	Up	0.849556	gene=Cs8g18400 CDS=204-1391	K10355|1|0.0|712|cic:CICLE_v10028665mg|actin, other eukaryote	-	-	-	gi|567864332|ref|XP_006424815.1|/0/hypothetical protein CICLE_v10028665mg [Citrus clementina]
orange1.1t02867	1678	5.56	19.9	1.83961	Up	0.896476	gene=orange1.1t02867 CDS=243-1289	K09285|1|1e-150|534|cit:102622941|AP2-like factor, ANT lineage	-	-	-	gi|568881160|ref|XP_006493457.1|/7.12801e-150/PREDICTED: AP2-like ethylene-responsive transcription factor At1g16060 [Citrus sinensis]
orange1.1t00457	3069.71	14.605	52.215	1.838	Up	0.908854	gene=orange1.1t00457 CDS=335-1465	K15119|1|0.0|658|cit:102609718|solute carrier family 25, member 39/40	GO:0016020//membrane	-	-	gi|985467559|ref|XP_015389756.1|/0/PREDICTED: mitochondrial carrier protein MTM1 isoform X2 [Citrus sinensis]
orange1.1t02739	1857.87	12.59	45.01	1.83797	Up	0.907591	gene=orange1.1t02739 CDS=246-1715	-	-	-	-	gi|568880866|ref|XP_006493327.1|/0/PREDICTED: protein IQ-DOMAIN 1 isoform X4 [Citrus sinensis]
Cs5g32150	2180	3.085	11.025	1.83744	Up	0.875153	gene=Cs5g32150 CDS=506-1696	K13420|1|5e-34|147|mdm:103434977|LRR receptor-like serine/threonine-protein kinase FLS2 [EC:2.7.11.1]	-	GO:0016628//oxidoreductase activity, acting on the CH-CH group of donors, NAD or NADP as acceptor;GO:0016772//transferase activity, transferring phosphorus-containing groups	GO:0006796//phosphate-containing compound metabolic process	gi|567903386|ref|XP_006444181.1|/0/hypothetical protein CICLE_v10020489mg [Citrus clementina]
Cs5g25890	616	1.825	6.52	1.83698	Up	0.836105	gene=Cs5g25890 CDS=209-616	-	-	-	-	gi|985450006|ref|XP_015386118.1|/2.51316e-75/PREDICTED: uncharacterized protein LOC102622368 [Citrus sinensis]
Cs8g14690	928	16	56.935	1.83124	Up	0.909085	gene=Cs8g14690 CDS=40-576	-	-	-	-	gi|568869383|ref|XP_006487907.1|/1.23241e-90/PREDICTED: uncharacterized protein LOC102623586 [Citrus sinensis]
Cs2g15440	485	8.1	28.81	1.83058	Up	0.90336	gene=Cs2g15440 CDS=1-258	-	-	-	-	gi|567908975|ref|XP_006446801.1|/6.53745e-19/hypothetical protein CICLE_v10017260mg [Citrus clementina]
Cs6g19060	2654.37	3.055	10.86	1.82978	Up	0.8741	gene=Cs6g19060 CDS=211-2364	K04733|1|0.0|670|egr:104420720|interleukin-1 receptor-associated kinase 4 [EC:2.7.11.1]	-	GO:0004702//receptor signaling protein serine/threonine kinase activity;GO:0032559;GO:0004702//receptor signaling protein serine/threonine kinase activity;GO:0032559	GO:0006464//cellular protein modification process;GO:0006464//cellular protein modification process	gi|568857515|ref|XP_006482311.1|/0/PREDICTED: proline-rich receptor-like protein kinase PERK8 [Citrus sinensis]
Cs4g06180	1088	2.96	10.52	1.82947	Up	0.872395	gene=Cs4g06180 CDS=203-871	K15082|1|2e-101|369|cic:CICLE_v10010155mg|DNA repair protein RAD7	-	-	-	gi|568841088|ref|XP_006474494.1|/1.41335e-115/PREDICTED: uncharacterized protein LOC102617951 isoform X1 [Citrus sinensis]
Cs7g23210	2899	3.4	11.965	1.81521	Up	0.879005	gene=Cs7g23210 CDS=174-2564	K03695|1|4e-177|622|gmx:100800986|ATP-dependent Clp protease ATP-binding subunit ClpB	-	-	-	gi|567906915|ref|XP_006445771.1|/0/hypothetical protein CICLE_v10014322mg [Citrus clementina]
Cs5g24520	3892	1.705	6	1.81519	Up	0.826001	gene=Cs5g24520 CDS=1585-3390	-	-	-	-	gi|985449827|ref|XP_006478990.2|/4.81048e-52/PREDICTED: extensin-2-like [Citrus sinensis]
orange1.1t02182	929	44.805	157.13	1.81023	Up	0.911801	gene=orange1.1t02182 CDS=147-539	-	-	-	-	gi|568879703|ref|XP_006492785.1|/4.59955e-37/PREDICTED: uncharacterized protein LOC102627820 [Citrus sinensis]
Cs6g18860	2357.71	11.705	40.885	1.80445	Up	0.906328	gene=Cs6g18860 CDS=36-1751	-	-	-	-	gi|568857452|ref|XP_006482280.1|/0/PREDICTED: uncharacterized protein LOC102619522 isoform X2 [Citrus sinensis]
orange1.1t03652	363	1.735	6.06	1.80438	Up	0.826275	gene=orange1.1t03652 CDS=1-363	K04730|1|6e-22|102|cit:102618622|interleukin-1 receptor-associated kinase 1 [EC:2.7.11.1];K04733|2|1e-20|98.2|cic:CICLE_v10019610mg|interleukin-1 receptor-associated kinase 4 [EC:2.7.11.1];K17506|3|3e-19|94.0|cit:102607450|protein phosphatase 1L [EC:3.1.3.16];K03013|4|9e-15|79.0|vvi:100258335|DNA-directed RNA polymerases I, II, and III subunit RPABC1;K15078|5|2e-12|71.2|sly:101268149|structure-sp…	-	-	-	gi|985472656|ref|XP_015381555.1|/2.68072e-56/PREDICTED: putative disease resistance RPP13-like protein 1 isoform X3 [Citrus sinensis]
orange1.1t02385	1308	5.95	20.705	1.79902	Up	0.896518	gene=orange1.1t02385 CDS=238-1104	K08235|1|1e-154|546|cit:102621846|xyloglucan:xyloglucosyl transferase [EC:2.4.1.207]	GO:0005576//extracellular region;GO:0030312//external encapsulating structure	GO:0016798//hydrolase activity, acting on glycosyl bonds;GO:0016758//transferase activity, transferring hexosyl groups	GO:0044042//glucan metabolic process	gi|568880150|ref|XP_006492997.1|/9.99954e-154/PREDICTED: xyloglucan endotransglucosylase/hydrolase 2-like [Citrus sinensis]
Cs8g13800	2261	3.13	10.88	1.79744	Up	0.873216	gene=Cs8g13800 CDS=189-2075	K05349|1|0.0|1178|cit:102614874|beta-glucosidase [EC:3.2.1.21]	-	GO:0015926//glucosidase activity;GO:0015926//glucosidase activity	GO:0044238//primary metabolic process;GO:0044238//primary metabolic process	gi|568869167|ref|XP_006487803.1|/0/PREDICTED: beta-glucosidase BoGH3B-like [Citrus sinensis]
Cs7g30110	2000	25.72	89.185	1.79391	Up	0.910264	gene=Cs7g30110 CDS=132-1814	-	-	-	-	gi|567886688|ref|XP_006435866.1|/0/hypothetical protein CICLE_v10031082mg [Citrus clementina]
Cs7g04700	1809	7.64	26.49	1.7938	Up	0.901486	gene=Cs7g04700 CDS=628-1437	K11253|1|5e-28|126|pop:POPTR_0002s10030g|histone H3;K12126|2|6e-15|83.2|pop:POPTR_0013s00310g|phytochrome-interacting factor 3;K16189|3|1e-14|82.4|zma:100384229|phytochrome-interacting factor 4	GO:0043231//intracellular membrane-bounded organelle	-	-	gi|567892029|ref|XP_006438535.1|/4.4533e-145/hypothetical protein CICLE_v10032412mg [Citrus clementina]
Cs2g20400	1558.78	26.865	93.085	1.79282	Up	0.91039	gene=Cs2g20400 CDS=312-1373	K00679|1|7e-53|208|cic:CICLE_v10027727mg|phospholipid:diacylglycerol acyltransferase [EC:2.3.1.158];K01188|2|1e-38|161|aly:ARALYDRAFT_316517|beta-glucosidase [EC:3.2.1.21];K10960|3|3e-32|140|atr:18422248|geranylgeranyl reductase [EC:1.3.1.83];K01206|4|5e-23|109|cic:CICLE_v10031741mg|alpha-L-fucosidase [EC:3.2.1.51]	-	GO:0016787//hydrolase activity;GO:0016787//hydrolase activity	GO:0044238//primary metabolic process;GO:0044238//primary metabolic process	gi|567910719|ref|XP_006447673.1|/0/hypothetical protein CICLE_v10015770mg [Citrus clementina]
Cs3g23380	1662	3.38	11.71	1.79265	Up	0.877216	gene=Cs3g23380 CDS=243-1211	-	-	-	-	gi|567884361|ref|XP_006434739.1|/5.07108e-132/hypothetical protein CICLE_v10001851mg [Citrus clementina]
Cs7g20420	1492.66	8.33	28.855	1.79243	Up	0.902539	gene=Cs7g20420 CDS=116-1255	-	-	-	-	gi|567906817|ref|XP_006445722.1|/4.13132e-162/hypothetical protein CICLE_v10015623mg [Citrus clementina]
Cs5g02490	1798.41	3.01	10.42	1.79152	Up	0.870543	gene=Cs5g02490 CDS=48-1106	K09273|1|5e-118|396|cit:102616879|upstream-binding transcription factor	-	-	-	gi|568845083|ref|XP_006476407.1|/3.87836e-117/PREDICTED: high mobility group B protein 6-like [Citrus sinensis]
Cs8g04525	819	5.135	17.755	1.78979	Up	0.892877	gene=Cs8g04525 CDS=195-566	-	-	-	-	gi|568867251|ref|XP_006486954.1|/1.40937e-12/PREDICTED: classical arabinogalactan protein 9 [Citrus sinensis]
Cs3g26020	1522	2.07	7.15	1.78831	Up	0.84303	gene=Cs3g26020 CDS=245-1468	-	GO:0044464	GO:0046914//transition metal ion binding	-	gi|568839352|ref|XP_006473648.1|/0/PREDICTED: uncharacterized protein LOC102626182 [Citrus sinensis]
Cs8g03680	1907	11.09	38.195	1.78412	Up	0.905422	gene=Cs8g03680 CDS=216-1568	K07374|1|0.0|840|atr:18442468|tubulin alpha	GO:0032991//macromolecular complex;GO:0015630//microtubule cytoskeleton;GO:0032991//macromolecular complex;GO:0015630//microtubule cytoskeleton	GO:0017111//nucleoside-triphosphatase activity;GO:0032561//guanyl ribonucleotide binding;GO:0017111//nucleoside-triphosphatase activity;GO:0032561//guanyl ribonucleotide binding	GO:0043623//cellular protein complex assembly;GO:0009207;GO:0007017//microtubule-based process;GO:0043623//cellular protein complex assembly;GO:0009207;GO:0007017//microtubule-based process	gi|694414256|ref|XP_009335355.1|/0/PREDICTED: tubulin alpha chain-like [Pyrus x bretschneideri]
Cs3g03135	558	2.07	7.125	1.78326	Up	0.842167	gene=Cs3g03135 CDS=280-432	-	-	-	-	gi|985435231|ref|XP_015382818.1|/3.9504e-07/PREDICTED: uncharacterized protein LOC107175669 [Citrus sinensis]
Cs6g19630	1916.96	7.05	24.26	1.78288	Up	0.899676	gene=Cs6g19630 CDS=243-1397	K12640|1|0.0|689|cic:CICLE_v10011662mg|brassinosteroid-6-oxidase 2 [EC:1.14.-.-]	-	GO:0016491//oxidoreductase activity;GO:0005506//iron ion binding;GO:0016491//oxidoreductase activity;GO:0005506//iron ion binding;GO:0016491//oxidoreductase activity;GO:0005506//iron ion binding;GO:0016491//oxidoreductase activity;GO:0005506//iron ion binding	GO:0008152//metabolic process	gi|567876707|ref|XP_006430943.1|/0/hypothetical protein CICLE_v10011662mg [Citrus clementina]
Cs7g29820	1387.14	5.79	19.92	1.78258	Up	0.895255	gene=Cs7g29820 CDS=139-1134	K09060|1|3e-06|54.3|egu:105061171|plant G-box-binding factor	-	GO:0003677//DNA binding;GO:0003677//DNA binding	GO:0006351//transcription, DNA-templated;GO:0006351//transcription, DNA-templated	gi|567886784|ref|XP_006435914.1|/1.14264e-170/hypothetical protein CICLE_v10032076mg [Citrus clementina]
Cs8g05040	2771	2.135	7.315	1.77662	Up	0.844756	gene=Cs8g05040 CDS=180-2558	K04730|1|1e-43|179|egu:105039392|interleukin-1 receptor-associated kinase 1 [EC:2.7.11.1];K13420|2|4e-42|174|ath:AT5G46330|LRR receptor-like serine/threonine-protein kinase FLS2 [EC:2.7.11.1]	-	-	-	gi|568867367|ref|XP_006487009.1|/0/PREDICTED: receptor protein kinase-like protein At4g34220 [Citrus sinensis]
Cs9g15900	2511	1.52	5.205	1.77583	Up	0.806635	gene=Cs9g15900 CDS=166-2193	K13416|1|1e-51|206|cit:102619576|brassinosteroid insensitive 1-associated receptor kinase 1 [EC:2.7.10.1 2.7.11.1];K04733|3|1e-49|199|pop:POPTR_0006s13040g|interleukin-1 receptor-associated kinase 4 [EC:2.7.11.1];K13418|4|2e-49|198|ppp:PHYPADRAFT_186598|somatic embryogenesis receptor kinase 1 [EC:2.7.10.1 2.7.11.1]	-	-	-	gi|568874274|ref|XP_006490241.1|/0/PREDICTED: somatic embryogenesis receptor kinase 2 [Citrus sinensis]
Cs6g15650	2364	2.875	9.83	1.77363	Up	0.866354	gene=Cs6g15650 CDS=87-2099	K04733|1|8e-90|332|dosa:Os01t0819100-01|interleukin-1 receptor-associated kinase 4 [EC:2.7.11.1];K04730|2|5e-84|313|cmo:103495768|interleukin-1 receptor-associated kinase 1 [EC:2.7.11.1]	-	GO:0016301//kinase activity;GO:0032559	GO:0006464//cellular protein modification process	gi|568856699|ref|XP_006481916.1|/0/PREDICTED: leucine-rich repeat receptor-like protein kinase PXC1 [Citrus sinensis]
Cs6g21560	4079.77	2.425	8.25	1.76641	Up	0.853682	gene=Cs6g21560 CDS=1055-2806	K14514|1|5e-06|55.1|smo:SELMODRAFT_419761|ethylene-insensitive protein 3	-	-	-	gi|568858178|ref|XP_006482631.1|/0/PREDICTED: phosphate transporter PHO1 homolog 9 [Citrus sinensis]
Cs2g31450	1266	7.815	26.44	1.7584	Up	0.900749	gene=Cs2g31450 CDS=29-1228	K18858|1|4e-102|372|brp:103855163|(Z)-3-hexen-1-ol acetyltransferase [EC:2.3.1.195]	-	GO:0016740//transferase activity	-	gi|985437382|ref|XP_015383306.1|/0/PREDICTED: methanol O-anthraniloyltransferase-like [Citrus sinensis]
Cs5g06090	1551	2.8	9.465	1.75718	Up	0.863196	gene=Cs5g06090 CDS=1-1551	K19613|1|7e-26|119|mis:MICPUN_101709|leucine-rich repeat protein SHOC2	-	GO:0016787//hydrolase activity	-	gi|641850618|gb|KDO69490.1|/0/hypothetical protein CISIN_1g010182mg [Citrus sinensis]
Cs1g16670	2690	3.47	11.705	1.75412	Up	0.875889	gene=Cs1g16670 CDS=118-2316	K18443|1|3e-95|350|rcu:RCOM_0732470|golgi-specific brefeldin A-resistance guanine nucleotide exchange factor 1;K13199|2|5e-23|110|mtr:MTR_7g081660|plasminogen activator inhibitor 1 RNA-binding protein;K11267|3|1e-16|89.4|mtr:MTR_091s0011|sister chromatid cohesion protein PDS5;K11262|4|4e-06|54.7|crb:CARUB_v10008063mg|acetyl-CoA carboxylase / biotin carboxylase 1 [EC:6.4.1.2 6.3.4.14]	-	-	-	gi|567868323|ref|XP_006426784.1|/0/hypothetical protein CICLE_v10024934mg [Citrus clementina]
Cs7g09710	3587.16	2.345	7.895	1.75135	Up	0.849682	gene=Cs7g09710 CDS=68-1591	K17609|1|5e-09|64.7|mdm:103421379|nucleoredoxin [EC:1.8.1.8]	-	-	-	gi|568860977|ref|XP_006483988.1|/0/PREDICTED: protein SIEVE ELEMENT OCCLUSION B-like [Citrus sinensis]
Cs5g10830	1551.15	6.895	23.17	1.74864	Up	0.897887	gene=Cs5g10830 CDS=374-1000	K03671|1|2e-32|127|ppp:PHYPADRAFT_48042|thioredoxin 1	-	-	-	gi|568847290|ref|XP_006477471.1|/1.64366e-157/PREDICTED: thioredoxin-like 1-2, chloroplastic [Citrus sinensis]
Cs8g08010	1259	8.525	28.63	1.74776	Up	0.901676	gene=Cs8g08010 CDS=211-531	K14488|1|2e-55|217|cic:CICLE_v10029633mg|SAUR family protein	-	-	-	gi|567861758|ref|XP_006423533.1|/1.31114e-54/hypothetical protein CICLE_v10029633mg [Citrus clementina]
Cs2g20750	2053	2.165	7.265	1.7466	Up	0.842757	gene=Cs2g20750 CDS=681-1949	K01179|1|8e-114|379|egu:105035544|endoglucanase [EC:3.2.1.4]	-	GO:0004553//hydrolase activity, hydrolyzing O-glycosyl compounds;GO:0004553//hydrolase activity, hydrolyzing O-glycosyl compounds	GO:0044238//primary metabolic process;GO:0044238//primary metabolic process	gi|567910633|ref|XP_006447630.1|/0/hypothetical protein CICLE_v10014884mg [Citrus clementina]
Cs6g15080	1620.57	10.465	35.02	1.74261	Up	0.903654	gene=Cs6g15080 CDS=23-943	K15287|1|7e-146|518|cit:102607849|solute carrier family 35, member F1/2	-	-	-	gi|568856469|ref|XP_006481806.1|/0/PREDICTED: solute carrier family 35 member F1-like isoform X3 [Citrus sinensis]
Cs1g18300	3098.93	23.875	79.565	1.73663	Up	0.908959	gene=Cs1g18300 CDS=1-2622	K12309|1|0.0|1132|pxb:103943992|beta-galactosidase [EC:3.2.1.23]	GO:0005618//cell wall;GO:0005618//cell wall;GO:0005618//cell wall;GO:0005618//cell wall	GO:0005488;GO:0015925//galactosidase activity;GO:0005488;GO:0015925//galactosidase activity;GO:0005488;GO:0015925//galactosidase activity;GO:0030246//carbohydrate binding;GO:0043167//ion binding;GO:0015925//galactosidase activity	GO:0044238//primary metabolic process;GO:0044238//primary metabolic process;GO:0044238//primary metabolic process;GO:0044238//primary metabolic process	gi|985431361|ref|XP_015388174.1|/0/PREDICTED: beta-galactosidase 1 isoform X1 [Citrus sinensis]
Cs6g04150	1167	1.77	5.89	1.73452	Up	0.819791	gene=Cs6g04150 CDS=51-614	K00588|1|2e-105|382|cic:CICLE_v10012561mg|caffeoyl-CoA O-methyltransferase [EC:2.1.1.104]	-	GO:0008171//O-methyltransferase activity;GO:0043169//cation binding;GO:0008171//O-methyltransferase activity;GO:0043169//cation binding	GO:0006730//one-carbon metabolic process;GO:0009699//phenylpropanoid biosynthetic process;GO:0006730//one-carbon metabolic process;GO:0009699//phenylpropanoid biosynthetic process	gi|568853925|ref|XP_006480587.1|/1.75578e-104/PREDICTED: caffeoyl-CoA O-methyltransferase-like [Citrus sinensis]
Cs6g21290	1533.21	26.735	88.96	1.73443	Up	0.908833	gene=Cs6g21290 CDS=120-734	K09874|1|6e-110|398|cit:102612686|aquaporin NIP	GO:0031224//intrinsic component of membrane;GO:0031224//intrinsic component of membrane	-	GO:0006810//transport;GO:0006810//transport	gi|568858109|ref|XP_006482598.1|/3.67496e-160/PREDICTED: aquaporin NIP2-1-like [Citrus sinensis]
orange1.1t03293	471	2.785	9.265	1.73411	Up	0.860586	gene=orange1.1t03293 CDS=274-471	K14317|1|6e-09|60.1|mus:103984394|nuclear pore complex protein Nup214	GO:0043231//intracellular membrane-bounded organelle	GO:0003676//nucleic acid binding	-	gi|641842267|gb|KDO61174.1|/1.25963e-32/hypothetical protein CISIN_1g021481mg [Citrus sinensis]
Cs8g08080	556	18.235	60.575	1.73201	Up	0.907254	gene=Cs8g08080 CDS=87-389	K14488|1|3e-51|201|cit:102630281|SAUR family protein	-	-	-	gi|568867966|ref|XP_006487294.1|/1.63916e-50/PREDICTED: auxin-responsive protein SAUR24-like [Citrus sinensis]
Cs3g01490	720	5.415	17.98	1.73136	Up	0.891508	gene=Cs3g01490 CDS=132-479	-	-	-	-	gi|641820531|gb|KDO40453.1|/2.44424e-52/hypothetical protein CISIN_1g033659mg [Citrus sinensis]
Cs4g14610	1012	1.695	5.625	1.73057	Up	0.813602	gene=Cs4g14610 CDS=120-824	-	-	-	-	gi|568843149|ref|XP_006475480.1|/2.2926e-133/PREDICTED: uncharacterized protein LOC102617476 [Citrus sinensis]
orange1.1t00081	4039.83	13.985	46.41	1.73056	Up	0.905486	gene=orange1.1t00081 CDS=795-2135	K05929|1|0.0|957|cic:CICLE_v10010749mg|phosphoethanolamine N-methyltransferase [EC:2.1.1.103]	-	GO:0008170//N-methyltransferase activity;GO:0008170//N-methyltransferase activity;GO:0008170//N-methyltransferase activity;GO:0008170//N-methyltransferase activity;GO:0008170//N-methyltransferase activity	GO:0006730//one-carbon metabolic process;GO:0006730//one-carbon metabolic process;GO:0006730//one-carbon metabolic process;GO:0006730//one-carbon metabolic process;GO:0006730//one-carbon metabolic process	gi|568875366|ref|XP_006490771.1|/0/PREDICTED: phosphoethanolamine N-methyltransferase 1-like isoform X2 [Citrus sinensis]
Cs6g07730	3228	2.425	7.99	1.72021	Up	0.849093	gene=Cs6g07730 CDS=537-2546	-	-	-	-	gi|568854705|ref|XP_006480961.1|/0/PREDICTED: UPF0503 protein At3g09070, chloroplastic [Citrus sinensis]
Cs5g22810	1625	3.95	12.98	1.71637	Up	0.879299	gene=Cs5g22810 CDS=310-921	K13448|1|1e-87|324|cic:CICLE_v10022299mg|calcium-binding protein CML	-	-	-	gi|567901072|ref|XP_006443024.1|/1.07505e-86/hypothetical protein CICLE_v10022299mg [Citrus clementina]
Cs1g26350	2173.74	2.32	7.61	1.71377	Up	0.845009	gene=Cs1g26350 CDS=451-2166	K03327|1|5e-07|57.4|cvr:CHLNCDRAFT_58521|multidrug resistance protein, MATE family	-	-	-	gi|568825373|ref|XP_006467054.1|/0/PREDICTED: protein DETOXIFICATION 45, chloroplastic-like isoform X1 [Citrus sinensis]
Cs3g27020	669	9.775	31.975	1.70978	Up	0.901907	gene=Cs3g27020 CDS=1-669	K06966|1|1e-104|379|cit:102606935|uncharacterized protein	-	GO:0003824//catalytic activity	-	gi|567885523|ref|XP_006435320.1|/9.0766e-104/hypothetical protein CICLE_v10002405mg [Citrus clementina]
Cs9g14320	1263	73.255	239.075	1.70646	Up	0.910075	gene=Cs9g14320 CDS=287-868	K01051|1|3e-17|90.1|mdm:103431870|pectinesterase [EC:3.1.1.11]	-	GO:0030234//enzyme regulator activity	-	gi|568873955|ref|XP_006490090.1|/7.62473e-95/PREDICTED: 21 kDa protein [Citrus sinensis]
Cs3g12080	544	3.83	12.47	1.70305	Up	0.87711	gene=Cs3g12080 CDS=137-355	-	-	-	-	gi|641819270|gb|KDO39640.1|/4.00615e-14/hypothetical protein CISIN_1g0343182mg, partial [Citrus sinensis]
Cs2g19680	1951	416.635	1355.16	1.70161	Up	0.91018	gene=Cs2g19680 CDS=330-1127	K08913|1|3e-142|506|cic:CICLE_v10016280mg|light-harvesting complex II chlorophyll a/b binding protein 2	GO:0009521;GO:0031224//intrinsic component of membrane;GO:0009534//chloroplast thylakoid	GO:0046906//tetrapyrrole binding;GO:0043169//cation binding	GO:0006464//cellular protein modification process;GO:0006091//generation of precursor metabolites and energy	gi|567910889|ref|XP_006447758.1|/1.91324e-141/hypothetical protein CICLE_v10016280mg [Citrus clementina]
Cs8g01550	2584	4.055	13.17	1.69948	Up	0.879447	gene=Cs8g01550 CDS=415-2346	K08332|1|1e-80|302|smo:SELMODRAFT_51906|vacuolar protein 8	GO:0043234//protein complex	GO:0019787//ubiquitin-like protein transferase activity	GO:0032446//protein modification by small protein conjugation	gi|568866530|ref|XP_006486608.1|/0/PREDICTED: U-box domain-containing protein 15 [Citrus sinensis]
orange1.1t00282	2695	2.39	7.76	1.69905	Up	0.845956	gene=orange1.1t00282 CDS=37-2337	K18443|1|5e-129|462|rcu:RCOM_0732470|golgi-specific brefeldin A-resistance guanine nucleotide exchange factor 1;K13199|2|6e-25|117|mtr:MTR_7g081660|plasminogen activator inhibitor 1 RNA-binding protein;K11267|3|2e-13|79.0|mtr:MTR_091s0011|sister chromatid cohesion protein PDS5	-	-	-	gi|568875796|ref|XP_006490976.1|/0/PREDICTED: subtilisin-like protease SBT1.1 [Citrus sinensis]
Cs2g14440	2799.86	5.83	18.875	1.69491	Up	0.891424	gene=Cs2g14440 CDS=325-1788	K16190|1|2e-22|108|bdi:100843665|glucuronokinase [EC:2.7.1.43];K13422|2|2e-16|89.0|gmx:100790854|transcription factor MYC2	-	-	-	gi|567909269|ref|XP_006446948.1|/0/hypothetical protein CICLE_v10015052mg [Citrus clementina]
orange1.1t05380	382	1.91	6.175	1.69287	Up	0.822822	gene=orange1.1t05380 CDS=1-382	K18834|1|4e-10|63.5|pop:POPTR_0014s16220g|WRKY transcription factor 1;K13424|5|4e-09|60.1|mus:103977797|WRKY transcription factor 33	-	-	-	gi|985463659|ref|XP_015388934.1|/1.65176e-58/PREDICTED: uncharacterized protein LOC102625492 isoform X2 [Citrus sinensis]
Cs4g17890	1458	1.765	5.695	1.69003	Up	0.812887	gene=Cs4g17890 CDS=1-1458	K18469|1|3e-12|73.9|mis:MICPUN_56526|TBC1 domain family member 5	GO:0044464	-	-	gi|568843917|ref|XP_006475844.1|/0/PREDICTED: TBC1 domain family member 13-like isoform X3 [Citrus sinensis]
Cs8g16670	1679.14	6.345	20.46	1.68911	Up	0.893256	gene=Cs8g16670 CDS=273-1817	K04733|1|6e-131|468|gmx:100815066|interleukin-1 receptor-associated kinase 4 [EC:2.7.11.1];K04730|5|1e-71|271|obr:102705626|interleukin-1 receptor-associated kinase 1 [EC:2.7.11.1]	-	-	-	gi|641854463|gb|KDO73271.1|/0/hypothetical protein CISIN_1g009644mg [Citrus sinensis]
Cs1g09530	1932	2.165	6.98	1.68886	Up	0.836063	gene=Cs1g09530 CDS=1-1932	K05681|1|2e-101|370|ppp:PHYPADRAFT_41350|ATP-binding cassette, subfamily G (WHITE), member 2	GO:0044464	GO:0017111//nucleoside-triphosphatase activity;GO:0032559	GO:0009207	gi|567879221|ref|XP_006432169.1|/0/hypothetical protein CICLE_v10000557mg [Citrus clementina]
Cs7g29420	2318.44	11.7	37.62	1.68499	Up	0.902749	gene=Cs7g29420 CDS=47-1963	K04733|1|9e-122|438|dosa:Os01t0819100-01|interleukin-1 receptor-associated kinase 4 [EC:2.7.11.1];K04730|2|7e-82|306|zma:100381972|interleukin-1 receptor-associated kinase 1 [EC:2.7.11.1];K13415|5|1e-61|238|egu:105047907|protein brassinosteroid insensitive 1 [EC:2.7.10.1 2.7.11.1]	-	-	-	gi|567886876|ref|XP_006435960.1|/0/hypothetical protein CICLE_v10030941mg [Citrus clementina]
Cs2g06290	1439.2	2.745	8.82	1.68397	Up	0.855281	gene=Cs2g06290 CDS=347-1120	-	-	-	-	gi|568826940|ref|XP_006467826.1|/8.68928e-125/PREDICTED: uncharacterized protein LOC102609704 [Citrus sinensis]
Cs1g02370	1882.35	2.475	7.93	1.67989	Up	0.846777	gene=Cs1g02370 CDS=35-1786	K18592|1|0.0|925|cic:CICLE_v10025225mg|gamma-glutamyltranspeptidase / glutathione hydrolase / leukotriene-C4 hydrolase [EC:2.3.2.2 3.4.19.13 3.4.19.14]	-	GO:0016755//transferase activity, transferring amino-acyl groups;GO:0016755//transferase activity, transferring amino-acyl groups;GO:0016755//transferase activity, transferring amino-acyl groups	-	gi|567870929|ref|XP_006428086.1|/0/hypothetical protein CICLE_v10025225mg [Citrus clementina]
Cs5g33830	1853	4.4	14.085	1.67858	Up	0.881678	gene=Cs5g33830 CDS=333-1490	-	-	-	-	gi|568852774|ref|XP_006480046.1|/1.46888e-159/PREDICTED: uncharacterized protein LOC102626605 [Citrus sinensis]
Cs5g03660	3483	11.225	35.76	1.67163	Up	0.901886	gene=Cs5g03660 CDS=1-3483	K10352|1|4e-19|98.2|cam:101505698|myosin heavy chain;K10405|4|5e-18|94.7|bpg:Bathy08g02470|kinesin family member C1	-	-	-	gi|568845444|ref|XP_006476583.1|/0/PREDICTED: myosin-4 [Citrus sinensis]
Cs7g25790	1341.5	2.335	7.435	1.67091	Up	0.84082	gene=Cs7g25790 CDS=184-1290	-	-	-	-	gi|568864653|ref|XP_006485707.1|/9.89443e-175/PREDICTED: uncharacterized protein LOC102627472 [Citrus sinensis]
Cs5g29990	1092	6.445	20.41	1.66302	Up	0.892203	gene=Cs5g29990 CDS=1-1092	K02940|1|1e-28|127|sita:101773010|large subunit ribosomal protein L9e;K01623|2|2e-28|127|pda:103722777|fructose-bisphosphate aldolase, class I [EC:4.1.2.13]	-	-	-	gi|567902746|ref|XP_006443861.1|/1.45497e-160/hypothetical protein CICLE_v10024363mg, partial [Citrus clementina]
Cs6g07470	1690	5.935	18.79	1.66265	Up	0.89033	gene=Cs6g07470 CDS=256-1338	K04730|1|4e-22|107|atr:18431825|interleukin-1 receptor-associated kinase 1 [EC:2.7.11.1]	-	GO:0005488	-	gi|568854652|ref|XP_006480935.1|/0/PREDICTED: L-type lectin-domain containing receptor kinase VIII.2-like [Citrus sinensis]
Cs9g01780	707	12.445	39.4	1.66263	Up	0.902602	gene=Cs9g01780 CDS=99-254	-	-	-	-	gi|567852287|ref|XP_006419307.1|/1.76774e-07/hypothetical protein CICLE_v10006399mg [Citrus clementina]
Cs4g17505	683	32.365	101.995	1.65599	Up	0.907612	gene=Cs4g17505 CDS=100-489	K03426|1|3e-30|132|obr:102714020|NAD+ diphosphatase [EC:3.6.1.22];K15407|2|2e-14|79.7|csl:COCSUDRAFT_65423|queuine tRNA-ribosyltransferase subunit QTRTD1 [EC:2.4.2.29];K13094|3|2e-06|52.8|mis:MICPUN_61646|RNA-binding protein 5/10	-	-	-	gi|641861616|gb|KDO80304.1|/3.4961e-82/hypothetical protein CISIN_1g032350mg [Citrus sinensis]
Cs7g07900	2079	8.72	27.43	1.65335	Up	0.898244	gene=Cs7g07900 CDS=536-1678	K13648|1|2e-23|111|dosa:Os08t0496200-00|alpha-1,4-galacturonosyltransferase [EC:2.4.1.43]	-	GO:0016740//transferase activity	-	gi|567891975|ref|XP_006438508.1|/0/hypothetical protein CICLE_v10031831mg [Citrus clementina]
Cs7g04110	1539.16	27.555	86.365	1.64813	Up	0.906833	gene=Cs7g04110 CDS=606-1331	K09338|1|7e-164|501|cic:CICLE_v10032279mg|homeobox-leucine zipper protein	GO:0043231//intracellular membrane-bounded organelle;GO:0043231//intracellular membrane-bounded organelle;GO:0043231//intracellular membrane-bounded organelle	GO:0003677//DNA binding;GO:0001071//nucleic acid binding transcription factor activity;GO:0003677//DNA binding;GO:0001071//nucleic acid binding transcription factor activity;GO:0003677//DNA binding;GO:0001071//nucleic acid binding transcription factor activity	GO:0006351//transcription, DNA-templated;GO:0006351//transcription, DNA-templated;GO:0006351//transcription, DNA-templated	gi|567892261|ref|XP_006438651.1|/2.82455e-140/hypothetical protein CICLE_v10032279mg [Citrus clementina]
Cs2g26650	1371	5.895	18.435	1.64488	Up	0.889403	gene=Cs2g26650 CDS=148-1035	-	-	-	-	gi|985437222|ref|XP_015383291.1|/2.32974e-92/PREDICTED: protein E6-like [Citrus sinensis]
Cs2g11940	2175	17.51	54.755	1.64481	Up	0.904623	gene=Cs2g11940 CDS=440-1567	K01246|1|0.0|698|cit:102614205|DNA-3-methyladenine glycosylase I [EC:3.2.2.20]	-	GO:0016798//hydrolase activity, acting on glycosyl bonds	GO:0006281//DNA repair	gi|568828527|ref|XP_006468594.1|/0/PREDICTED: uncharacterized protein LOC102614205 [Citrus sinensis]
Cs8g18850	866	5.835	18.195	1.64074	Up	0.888793	gene=Cs8g18850 CDS=201-716	-	-	-	-	gi|567864458|ref|XP_006424878.1|/8.42002e-51/hypothetical protein CICLE_v10029397mg [Citrus clementina]
orange1.1t01657	2544	3.38	10.535	1.6401	Up	0.865343	gene=orange1.1t01657 CDS=461-2203	K09527|1|6e-19|97.1|sot:102595261|DnaJ homolog subfamily C member 7	-	GO:0005515//protein binding;GO:0005488	-	gi|567903962|ref|XP_006444469.1|/0/hypothetical protein CICLE_v10019452mg [Citrus clementina]
Cs5g07590	1657.22	4.29	13.355	1.63833	Up	0.877658	gene=Cs5g07590 CDS=397-957	K08494|1|1e-125|451|cit:102620719|novel plant SNARE	-	-	-	gi|568846439|ref|XP_006477062.1|/2.13091e-127/PREDICTED: novel plant SNARE 11 [Citrus sinensis]
Cs3g25990	1784.07	15.845	49.29	1.63727	Up	0.903844	gene=Cs3g25990 CDS=653-1423	K17338|1|4e-125|449|cit:102625334|receptor expression-enhancing protein 1/2/3/4	-	-	-	gi|568839346|ref|XP_006473645.1|/8.59007e-153/PREDICTED: putative HVA22-like protein g [Citrus sinensis]
Cs6g15970	3874	2.52	7.805	1.63097	Up	0.842967	gene=Cs6g15970 CDS=241-3471	K10615|1|2e-35|152|mis:MICPUN_60437|E3 ubiquitin-protein ligase HERC4 [EC:2.3.2.26]	-	-	-	gi|568856786|ref|XP_006481958.1|/0/PREDICTED: uncharacterized protein LOC102629590 [Citrus sinensis]
Cs7g24940	2621	17.595	54.45	1.62977	Up	0.904223	gene=Cs7g24940 CDS=171-2339	K10775|1|0.0|1400|cic:CICLE_v10030821mg|phenylalanine ammonia-lyase [EC:4.3.1.24]	GO:0044424	GO:0016840	GO:0006558//L-phenylalanine metabolic process	gi|567887848|ref|XP_006436446.1|/0/hypothetical protein CICLE_v10030821mg [Citrus clementina]
orange1.1t02438	680	2.89	8.94	1.62921	Up	0.853597	gene=orange1.1t02438 CDS=98-478	-	-	-	-	gi|567855601|ref|XP_006420920.1|/3.99697e-46/hypothetical protein CICLE_v10006215mg [Citrus clementina]
Cs8g10660	604	10.74	33.22	1.62906	Up	0.899949	gene=Cs8g10660 CDS=114-470	-	-	-	-	gi|985461842|ref|XP_015388556.1|/1.71312e-69/PREDICTED: light-regulated protein [Citrus sinensis]
Cs7g24240	822	1.945	6.01	1.62759	Up	0.815518	gene=Cs7g24240 CDS=43-624	K13081|1|2e-36|152|pxb:103938522|leucoanthocyanidin reductase [EC:1.17.1.3]	-	-	-	gi|567861310|ref|XP_006423309.1|/7.64483e-99/hypothetical protein CICLE_v10029111mg [Citrus clementina]
Cs5g04310	1682	3.18	9.815	1.62596	Up	0.859744	gene=Cs5g04310 CDS=48-1682	K04730|1|1e-108|394|ppp:PHYPADRAFT_155910|interleukin-1 receptor-associated kinase 1 [EC:2.7.11.1];K13418|5|7e-96|352|bdi:100834508|somatic embryogenesis receptor kinase 1 [EC:2.7.10.1 2.7.11.1]	-	-	-	gi|568845610|ref|XP_006476661.1|/0/PREDICTED: LRR receptor-like serine/threonine-protein kinase FEI 2 [Citrus sinensis]
Cs8g15700	2490	2.87	8.855	1.62544	Up	0.852545	gene=Cs8g15700 CDS=396-2102	K14794|1|5e-79|296|aly:ARALYDRAFT_321151|ribosomal RNA-processing protein 12	-	-	GO:0006810//transport	gi|568869611|ref|XP_006488014.1|/0/PREDICTED: protein NUCLEAR FUSION DEFECTIVE 4 [Citrus sinensis]
orange1.1t02286	1239	2.045	6.29	1.62096	Up	0.820528	gene=orange1.1t02286 CDS=1-1239	K17422|1|9e-23|108|mtr:MTR_5g045910|large subunit ribosomal protein L41	-	-	-	gi|568879952|ref|XP_006492908.1|/0/PREDICTED: probable leucine-rich repeat receptor-like protein kinase IMK3 [Citrus sinensis]
Cs9g06150	1787	4.77	14.66	1.61982	Up	0.880899	gene=Cs9g06150 CDS=400-1584	K01381|1|4e-07|57.4|smo:SELMODRAFT_13348|saccharopepsin [EC:3.4.23.25]	-	-	-	gi|568872293|ref|XP_006489306.1|/0/PREDICTED: basic 7S globulin-like [Citrus sinensis]
Cs2g24050	1050	1.92	5.895	1.61839	Up	0.812403	gene=Cs2g24050 CDS=265-774	-	-	-	-	gi|567909809|ref|XP_006447218.1|/1.26522e-81/hypothetical protein CICLE_v10016973mg [Citrus clementina]
Cs3g18550	1201	71.03	217.985	1.61773	Up	0.90757	gene=Cs3g18550 CDS=166-645	K03036|1|2e-21|103|aly:ARALYDRAFT_336019|26S proteasome regulatory subunit N6;K12951|2|1e-06|55.1|smo:SELMODRAFT_448085|cation-transporting P-type ATPase D [EC:3.6.3.-]	GO:0044421	-	-	gi|641862219|gb|KDO80906.1|/1.49647e-76/hypothetical protein CISIN_1g031458mg [Citrus sinensis]
Cs5g23630	1005	12.19	37.375	1.61638	Up	0.900707	gene=Cs5g23630 CDS=73-768	K01802|1|3e-123|442|cic:CICLE_v10021893mg|peptidylprolyl isomerase [EC:5.2.1.8]	-	GO:0016859//cis-trans isomerase activity	GO:0044267//cellular protein metabolic process	gi|567900788|ref|XP_006442882.1|/1.81183e-122/hypothetical protein CICLE_v10021893mg [Citrus clementina]
orange1.1t00363	2783.55	2.095	6.405	1.61225	Up	0.821665	gene=orange1.1t00363 CDS=513-1982	K13422|1|1e-22|109|ppp:PHYPADRAFT_164647|transcription factor MYC2	-	-	-	gi|567905108|ref|XP_006445042.1|/0/hypothetical protein CICLE_v10019219mg [Citrus clementina]
Cs7g29730	1410	16.465	50.29	1.61087	Up	0.903023	gene=Cs7g29730 CDS=240-935	-	-	-	-	gi|567886804|ref|XP_006435924.1|/1.07485e-124/hypothetical protein CICLE_v10032642mg [Citrus clementina]
Cs1g19660	1641	2.3	7.025	1.61086	Up	0.832126	gene=Cs1g19660 CDS=472-1467	K14493|1|3e-67|256|ppp:PHYPADRAFT_118478|gibberellin receptor GID1 [EC:3.-.-.-]	-	-	-	gi|568823665|ref|XP_006466231.1|/8.40738e-180/PREDICTED: probable carboxylesterase 18 [Citrus sinensis]
Cs6g21280	4122	5.06	15.425	1.60806	Up	0.882394	gene=Cs6g21280 CDS=1-3726	K06675|1|0.0|2255|cit:102612383|structural maintenance of chromosome 4	GO:0043232	GO:0032559	GO:0006996//organelle organization	gi|568858107|ref|XP_006482597.1|/0/PREDICTED: structural maintenance of chromosomes protein 4 [Citrus sinensis]
Cs9g03160	742	81.93	249.275	1.60527	Up	0.907401	gene=Cs9g03160 CDS=356-559	-	-	-	-	gi|568871527|ref|XP_006488935.1|/6.45053e-11/PREDICTED: arabinogalactan peptide 21-like [Citrus sinensis]
Cs9g10620	294	8.73	26.465	1.60003	Up	0.895592	gene=Cs9g10620 CDS=1-294	-	-	-	-	gi|985464898|ref|XP_015389193.1|/3.43617e-11/PREDICTED: repetitive proline-rich cell wall protein 1-like [Citrus sinensis]
Cs2g28140	1579	6.785	20.515	1.59626	Up	0.889972	gene=Cs2g28140 CDS=228-1382	K01206|1|7e-103|375|tcc:TCM_010576|alpha-L-fucosidase [EC:3.2.1.51]	-	-	-	gi|568832219|ref|XP_006470339.1|/0/PREDICTED: GDSL esterase/lipase At3g27950 [Citrus sinensis]
orange1.1t02947	1484	17.145	51.82	1.59572	Up	0.90256	gene=orange1.1t02947 CDS=200-1279	K13066|1|0.0|696|cit:102620533|caffeic acid 3-O-methyltransferase [EC:2.1.1.68]	-	GO:0016740//transferase activity	-	gi|568881295|ref|XP_006493515.1|/0/PREDICTED: anthranilate N-methyltransferase-like [Citrus sinensis]
Cs5g30850	2732.85	4.795	14.465	1.59296	Up	0.878815	gene=Cs5g30850 CDS=480-2258	K17471|1|0.0|1084|cic:CICLE_v10019207mg|sulfate transporter 3	GO:0031224//intrinsic component of membrane;GO:0031224//intrinsic component of membrane	GO:0015291//secondary active transmembrane transporter activity;GO:0015291//secondary active transmembrane transporter activity	GO:0015698//inorganic anion transport;GO:0015698//inorganic anion transport	gi|567903028|ref|XP_006444002.1|/0/hypothetical protein CICLE_v10019207mg [Citrus clementina]
Cs5g03620	1803	9.77	29.465	1.59257	Up	0.896897	gene=Cs5g03620 CDS=271-1602	K07375|1|0.0|835|cic:CICLE_v10020164mg|tubulin beta	GO:0032991//macromolecular complex;GO:0015630//microtubule cytoskeleton	GO:0017111//nucleoside-triphosphatase activity;GO:0032561//guanyl ribonucleotide binding	GO:0043623//cellular protein complex assembly;GO:0009207;GO:0007017//microtubule-based process	gi|568845442|ref|XP_006476582.1|/0/PREDICTED: tubulin beta chain-like [Citrus sinensis]
orange1.1t05755	172	15.945	48.01	1.59023	Up	0.90157	gene=orange1.1t05755 CDS=2-172	K04565|1|6e-06|49.7|tcc:TCM_025950|superoxide dismutase, Cu-Zn family [EC:1.15.1.1]	-	-	-	gi|2274917|emb|CAA03881.1|/2.72782e-16/Cu/Zn superoxide dismutase, partial [Citrus sinensis]
Cs4g02450	2552	20.045	60.22	1.587	Up	0.90317	gene=Cs4g02450 CDS=273-1568	K08679|1|0.0|850|cic:CICLE_v10008355mg|UDP-glucuronate 4-epimerase [EC:5.1.3.6]	-	GO:0048037//cofactor binding;GO:0016857//racemase and epimerase activity, acting on carbohydrates and derivatives	GO:0044238//primary metabolic process	gi|567923010|ref|XP_006453511.1|/0/hypothetical protein CICLE_v10008355mg [Citrus clementina]
Cs6g11570	1382.52	14.255	42.755	1.58463	Up	0.900834	gene=Cs6g11570 CDS=122-808	K02883|1|7e-06|52.4|zma:103646289|large subunit ribosomal protein L18e	-	-	-	gi|567874397|ref|XP_006429788.1|/1.17011e-23/hypothetical protein CICLE_v10011766mg [Citrus clementina]
Cs4g14960	1179	148.02	441.37	1.5762	Up	0.906728	gene=Cs4g14960 CDS=760-1062	-	-	-	-	gi|527209916|gb|EPS74525.1|/3.40546e-47/hypothetical protein M569_00242, partial [Genlisea aurea]
Cs4g09670	2117.39	20.065	59.765	1.57462	Up	0.89856	gene=Cs4g09670 CDS=252-2018	K16732|1|0.0|1103|cic:CICLE_v10007823mg|protein regulator of cytokinesis 1	-	-	-	gi|567920912|ref|XP_006452462.1|/0/hypothetical protein CICLE_v10007823mg [Citrus clementina]
Cs7g08110	1533	3.41	10.14	1.57221	Up	0.85465	gene=Cs7g08110 CDS=1-1533	K11820|1|0.0|1008|cit:102614568|N-hydroxythioamide S-beta-glucosyltransferase [EC:2.4.1.195]	-	GO:0035251//UDP-glucosyltransferase activity	-	gi|568861644|ref|XP_006484310.1|/0/PREDICTED: UDP-glycosyltransferase 74B1 [Citrus sinensis]
orange1.1t02150	2224	93.7	278.045	1.5692	Up	0.90197	gene=orange1.1t02150 CDS=279-2069	K12373|1|0.0|1172|cit:102624960|hexosaminidase [EC:3.2.1.52]	-	GO:0015929//hexosaminidase activity;GO:0043167//ion binding	GO:0044238//primary metabolic process	gi|568879684|ref|XP_006492777.1|/0/PREDICTED: beta-hexosaminidase 2-like [Citrus sinensis]
Cs9g17750	1281	49.685	147.145	1.56636	Up	0.901444	gene=Cs9g17750 CDS=54-1076	K13065|1|5e-32|139|smo:SELMODRAFT_450571|shikimate O-hydroxycinnamoyltransferase [EC:2.3.1.133]	-	GO:0016747//transferase activity, transferring acyl groups other than amino-acyl groups	-	gi|567858596|ref|XP_006421981.1|/1.48455e-170/hypothetical protein CICLE_v10004977mg [Citrus clementina]
orange1.1t03005	1404	96.89	286.715	1.5652	Up	0.90197	gene=orange1.1t03005 CDS=277-1032	K09873|1|1e-128|460|cic:CICLE_v10012553mg|aquaporin TIP	GO:0031224//intrinsic component of membrane	-	GO:0006810//transport	gi|567871741|ref|XP_006428460.1|/1.03555e-127/hypothetical protein CICLE_v10012553mg [Citrus clementina]
Cs7g28620	1237.68	23.68	69.925	1.56214	Up	0.898918	gene=Cs7g28620 CDS=94-633	K02717|1|4e-84|313|cic:CICLE_v10032564mg|photosystem II oxygen-evolving enhancer protein 2	GO:0009523//photosystem II;GO:0009523//photosystem II;GO:0009523//photosystem II	GO:0046872//metal ion binding;GO:0046872//metal ion binding;GO:0046872//metal ion binding	GO:0044237//cellular metabolic process;GO:0044237//cellular metabolic process;GO:0044237//cellular metabolic process	gi|567887094|ref|XP_006436069.1|/1.91348e-136/hypothetical protein CICLE_v10032564mg [Citrus clementina]
Cs3g18490	2778.8	16.385	48.315	1.5601	Up	0.896539	gene=Cs3g18490 CDS=276-2606	K15920|1|0.0|644|brp:103869436|beta-D-xylosidase 4 [EC:3.2.1.37]	-	GO:0015926//glucosidase activity;GO:0015926//glucosidase activity	GO:0044238//primary metabolic process;GO:0044238//primary metabolic process	gi|568837229|ref|XP_006472631.1|/0/PREDICTED: probable beta-D-xylosidase 7 [Citrus sinensis]
Cs4g15450	2417.28	2.71	7.975	1.55719	Up	0.836358	gene=Cs4g15450 CDS=240-1535	-	-	GO:0016740//transferase activity;GO:0016740//transferase activity;GO:0016740//transferase activity;GO:0016740//transferase activity	-	gi|567918574|ref|XP_006451293.1|/0/hypothetical protein CICLE_v10008006mg [Citrus clementina]
orange1.1t03842	231	6.445	18.885	1.55099	Up	0.88191	gene=orange1.1t03842 CDS=1-231	-	-	-	-	-
Cs1g22890	1966.29	4.195	12.28	1.54957	Up	0.865028	gene=Cs1g22890 CDS=199-1989	-	-	-	-	gi|567866459|ref|XP_006425852.1|/0/hypothetical protein CICLE_v10025216mg [Citrus clementina]
Cs2g03310	231	10.45	30.485	1.5446	Up	0.891424	gene=Cs2g03310 CDS=1-231	-	-	-	-	gi|568826194|ref|XP_006467458.1|/2.77548e-13/PREDICTED: uncharacterized protein LOC102611820 [Citrus sinensis]
Cs5g25420	2062	3.76	10.925	1.53883	Up	0.857955	gene=Cs5g25420 CDS=694-2010	-	-	-	-	gi|568850550|ref|XP_006478975.1|/0/PREDICTED: uncharacterized protein LOC102628245 [Citrus sinensis]
Cs7g05360	1345	3.6	10.45	1.53743	Up	0.854776	gene=Cs7g05360 CDS=255-863	K09286|1|7e-13|75.9|gmx:100815162|EREBP-like factor;K13434|4|2e-12|74.7|mus:103972357|pathogenesis-related genes transcriptional activator PTI6	-	-	GO:0006351//transcription, DNA-templated	gi|567916864|ref|XP_006450438.1|/3.49881e-101/hypothetical protein CICLE_v10009526mg [Citrus clementina]
Cs3g23880	1393.32	6.16	17.85	1.53492	Up	0.879426	gene=Cs3g23880 CDS=44-946	K01719|1|9e-136|484|cit:102622450|uroporphyrinogen-III synthase [EC:4.2.1.75]	-	-	-	gi|568838748|ref|XP_006473367.1|/3.78236e-138/PREDICTED: uroporphyrinogen-III synthase, chloroplastic isoform X2 [Citrus sinensis]
orange1.1t02212	2097	2.455	7.11	1.53413	Up	0.82297	gene=orange1.1t02212 CDS=631-1869	K14709|1|4e-14|80.9|mtr:MTR_3g082050|solute carrier family 39 (zinc transporter), member 1/2/3	GO:0044464	GO:0015075//ion transmembrane transporter activity	GO:0006811//ion transport	gi|568879793|ref|XP_006492830.1|/0/PREDICTED: metal tolerance protein 4 [Citrus sinensis]
Cs7g11210	1871.82	2.865	8.285	1.53197	Up	0.837242	gene=Cs7g11210 CDS=471-1751	K01188|1|0.0|1031|cit:102626910|beta-glucosidase [EC:3.2.1.21]	-	-	-	gi|568861363|ref|XP_006484173.1|/0/PREDICTED: beta-glucosidase 40 [Citrus sinensis]
Cs3g01440	1171	12.805	36.98	1.53004	Up	0.893129	gene=Cs3g01440 CDS=785-1129	-	-	-	-	gi|567877683|ref|XP_006431400.1|/3.23836e-44/hypothetical protein CICLE_v10002869mg [Citrus clementina]
orange1.1t04038	2994	3.155	9.1	1.52823	Up	0.844504	gene=orange1.1t04038 CDS=1030-2670	-	-	-	-	gi|568883354|ref|XP_006494435.1|/0/PREDICTED: uncharacterized protein LOC102615012 [Citrus sinensis]
Cs5g09800	3833.7	2.615	7.54	1.52775	Up	0.829158	gene=Cs5g09800 CDS=1057-3711	K13415|1|8e-107|389|vvi:100252647|protein brassinosteroid insensitive 1 [EC:2.7.10.1 2.7.11.1]	GO:0031224//intrinsic component of membrane;GO:0031224//intrinsic component of membrane	GO:0016301//kinase activity;GO:0016628//oxidoreductase activity, acting on the CH-CH group of donors, NAD or NADP as acceptor;GO:0032559;GO:0016301//kinase activity;GO:0016628//oxidoreductase activity, acting on the CH-CH group of donors, NAD or NADP as acceptor;GO:0032559	GO:0006464//cellular protein modification process;GO:0006464//cellular protein modification process	gi|568846986|ref|XP_006477322.1|/0/PREDICTED: probable LRR receptor-like serine/threonine-protein kinase At1g12460 [Citrus sinensis]
Cs3g19220	2473	2.2	6.34	1.52698	Up	0.810487	gene=Cs3g19220 CDS=167-1756	K01835|1|2e-34|148|mtr:MTR_1g102030|phosphoglucomutase [EC:5.4.2.2];K13506|2|1e-06|56.2|mdm:103446271|glycerol-3-phosphate O-acyltransferase 3/4 [EC:2.3.1.15]	-	-	-	gi|568837422|ref|XP_006472723.1|/0/PREDICTED: uncharacterized protein At1g04910 isoform X1 [Citrus sinensis]
Cs1g15990	1404	4.485	12.91	1.52531	Up	0.866627	gene=Cs1g15990 CDS=107-1174	K00679|1|7e-107|388|cic:CICLE_v10027727mg|phospholipid:diacylglycerol acyltransferase [EC:2.3.1.158];K01188|2|8e-50|198|aly:ARALYDRAFT_316517|beta-glucosidase [EC:3.2.1.21];K10960|3|2e-39|164|atr:18422248|geranylgeranyl reductase [EC:1.3.1.83];K01206|4|1e-34|148|tcc:TCM_010576|alpha-L-fucosidase [EC:3.2.1.51]	-	GO:0016787//hydrolase activity	GO:0044238//primary metabolic process	gi|568822597|ref|XP_006465717.1|/0/PREDICTED: GDSL esterase/lipase APG-like [Citrus sinensis]
Cs1g22780	1071	31.13	89.405	1.52205	Up	0.898392	gene=Cs1g22780 CDS=1-1071	-	-	-	-	gi|567866487|ref|XP_006425866.1|/8.21849e-68/hypothetical protein CICLE_v10026517mg [Citrus clementina]
Cs1g21630	3132	2.655	7.62	1.52108	Up	0.829706	gene=Cs1g21630 CDS=477-1835	K08238|1|7e-92|339|egu:105045617|xyloglucan 6-xylosyltransferase [EC:2.4.2.39]	-	GO:0016757//transferase activity, transferring glycosyl groups	-	gi|568824140|ref|XP_006466460.1|/0/PREDICTED: putative glycosyltransferase 7 [Citrus sinensis]
Cs6g14540	1400.38	74.02	212.18	1.5193	Up	0.899971	gene=Cs6g14540 CDS=537-1208	K01674|1|2e-154|546|cit:102621021|carbonic anhydrase [EC:4.2.1.1]	-	-	-	gi|568856380|ref|XP_006481762.1|/1.62751e-153/PREDICTED: alpha carbonic anhydrase 1, chloroplastic-like [Citrus sinensis]
Cs4g12150	1694	5.035	14.42	1.51801	Up	0.871111	gene=Cs4g12150 CDS=48-1346	K04730|1|1e-163|577|pda:103715278|interleukin-1 receptor-associated kinase 1 [EC:2.7.11.1];K04733|4|8e-65|248|smo:SELMODRAFT_17425|interleukin-1 receptor-associated kinase 4 [EC:2.7.11.1]	-	GO:0004702//receptor signaling protein serine/threonine kinase activity;GO:0032559	GO:0006464//cellular protein modification process	gi|568842731|ref|XP_006475288.1|/0/PREDICTED: probable leucine-rich repeat receptor-like serine/threonine-protein kinase At5g15730 [Citrus sinensis]
Cs5g09840	1773	6.695	19.16	1.51694	Up	0.880878	gene=Cs5g09840 CDS=204-1280	K15285|1|7e-27|122|crb:CARUB_v10010023mg|solute carrier family 35, member E3;K15280|5|3e-17|90.9|gsl:Gasu_08360|solute carrier family 35, member C2	GO:0031224//intrinsic component of membrane;GO:0031224//intrinsic component of membrane	-	-	gi|568846996|ref|XP_006477327.1|/3.93959e-180/PREDICTED: probable sugar phosphate/phosphate translocator At1g12500 [Citrus sinensis]
Cs6g16940	1817.53	6.535	18.695	1.51639	Up	0.880352	gene=Cs6g16940 CDS=192-1559	K16297|1|0.0|663|cit:102609406|serine carboxypeptidase-like clade II [EC:3.4.16.-]	-	GO:0004180//carboxypeptidase activity;GO:0004180//carboxypeptidase activity;GO:0004180//carboxypeptidase activity	GO:0019538//protein metabolic process;GO:0019538//protein metabolic process;GO:0019538//protein metabolic process	gi|568857001|ref|XP_006482059.1|/0/PREDICTED: serine carboxypeptidase-like 45 [Citrus sinensis]
Cs1g22450	995.92	5.18	14.78	1.51262	Up	0.871785	gene=Cs1g22450 CDS=58-783	K00588|1|2e-116|378|cit:102617232|caffeoyl-CoA O-methyltransferase [EC:2.1.1.104]	-	GO:0008171//O-methyltransferase activity;GO:0043169//cation binding;GO:0008171//O-methyltransferase activity;GO:0043169//cation binding;GO:0008171//O-methyltransferase activity;GO:0043169//cation binding;GO:0008171//O-methyltransferase activity;GO:0043169//cation binding	GO:0006730//one-carbon metabolic process;GO:0009699//phenylpropanoid biosynthetic process;GO:0006730//one-carbon metabolic process;GO:0009699//phenylpropanoid biosynthetic process;GO:0006730//one-carbon metabolic process;GO:0009699//phenylpropanoid biosynthetic process;GO:0006730//one-carbon metabolic process;GO:0009699//phenylpropanoid biosynthetic process	gi|568824392|ref|XP_006466586.1|/1.5332e-134/PREDICTED: caffeoyl-CoA O-methyltransferase-like [Citrus sinensis]
Cs5g34860	1286.04	2.42	6.9	1.51159	Up	0.818318	gene=Cs5g34860 CDS=513-866	K14490|1|8e-43|175|cic:CICLE_v10002761mg|histidine-containing phosphotransfer peotein	-	GO:0016491//oxidoreductase activity;GO:0016491//oxidoreductase activity	-	gi|641829382|gb|KDO48503.1|/4.17273e-59/hypothetical protein CISIN_1g031698mg [Citrus sinensis]
orange1.1t05436	170	8.79	25.045	1.51059	Up	0.886646	gene=orange1.1t05436 CDS=1-170	-	-	-	-	gi|568845500|ref|XP_006476609.1|/7.18142e-25/PREDICTED: activating signal cointegrator 1 [Citrus sinensis]
Cs3g26240	1677	13.995	39.87	1.51039	Up	0.893129	gene=Cs3g26240 CDS=280-1233	K14297|1|7e-24|112|zma:103640102|nuclear pore complex protein Nup98-Nup96	-	-	-	gi|568839398|ref|XP_006473671.1|/0/PREDICTED: thaumatin-like protein 1b [Citrus sinensis]
Cs3g20450	1433	14.22	40.5	1.51	Up	0.893382	gene=Cs3g20450 CDS=334-924	K18213|1|3e-33|143|sita:101781689|proteinaceous RNase P [EC:3.1.26.5]	-	-	-	gi|567883527|ref|XP_006434322.1|/3.50882e-100/hypothetical protein CICLE_v10002160mg [Citrus clementina]
Cs8g18640	1574.92	9.33	26.57	1.50985	Up	0.88793	gene=Cs8g18640 CDS=66-668	K00051|1|6e-13|77.4|obr:102709764|malate dehydrogenase (NADP+) [EC:1.1.1.82]	GO:0044464;GO:0044464	-	-	gi|568870291|ref|XP_006488339.1|/2.25898e-155/PREDICTED: expansin-A4 [Citrus sinensis]
Cs1g08740	2679.87	6.905	19.66	1.50955	Up	0.881257	gene=Cs1g08740 CDS=513-2420	K04733|1|2e-135|484|dosa:Os01t0819100-01|interleukin-1 receptor-associated kinase 4 [EC:2.7.11.1];K04730|2|8e-90|332|zma:100381972|interleukin-1 receptor-associated kinase 1 [EC:2.7.11.1]	GO:0016020//membrane;GO:0016020//membrane;GO:0016020//membrane	GO:0016491//oxidoreductase activity;GO:0004672//protein kinase activity;GO:0000166//nucleotide binding;GO:0016491//oxidoreductase activity;GO:0004672//protein kinase activity;GO:0000166//nucleotide binding;GO:0016491//oxidoreductase activity;GO:0004672//protein kinase activity;GO:0000166//nucleotide binding	GO:0008152//metabolic process;GO:0008152//metabolic process;GO:0008152//metabolic process	gi|567878989|ref|XP_006432053.1|/0/hypothetical protein CICLE_v10000513mg [Citrus clementina]
Cs2g26900	2885	6.025	17.12	1.50665	Up	0.876984	gene=Cs2g26900 CDS=81-2618	K17609|1|2e-13|79.3|mdm:103421379|nucleoredoxin [EC:1.8.1.8]	-	-	-	gi|568831924|ref|XP_006470197.1|/0/PREDICTED: protein SIEVE ELEMENT OCCLUSION B-like [Citrus sinensis]
Cs7g22440	699	2.8	7.95	1.50553	Up	0.832842	gene=Cs7g22440 CDS=1-699	K00384|1|1e-07|57.0|brp:103837805|thioredoxin reductase (NADPH) [EC:1.8.1.9]	-	-	-	gi|567888558|ref|XP_006436801.1|/1.09862e-86/hypothetical protein CICLE_v10033648mg, partial [Citrus clementina]
Cs7g21940	1530	4.775	13.54	1.50366	Up	0.867343	gene=Cs7g21940 CDS=1-1476	K01728|1|0.0|825|cic:CICLE_v10031337mg|pectate lyase [EC:4.2.2.2]	-	GO:0016837	-	gi|567888002|ref|XP_006436523.1|/0/hypothetical protein CICLE_v10031337mg [Citrus clementina]
Cs6g01620	795	5.415	15.285	1.49708	Up	0.872669	gene=Cs6g01620 CDS=174-518	-	-	-	-	gi|567862574|ref|XP_006423941.1|/9.905e-32/hypothetical protein CICLE_v10030031mg, partial [Citrus clementina]
Cs1g02280	719	31.68	89.28	1.49476	Up	0.897339	gene=Cs1g02280 CDS=239-502	-	-	-	-	gi|641824607|gb|KDO43932.1|/8.1746e-32/hypothetical protein CISIN_1g034692mg [Citrus sinensis]
Cs9g17930	2020	4.34	12.225	1.49407	Up	0.861491	gene=Cs9g17930 CDS=355-1770	K16911|1|1e-69|265|mtr:MTR_1g102430|ATP-dependent RNA helicase DDX21 [EC:3.6.4.13];K00912|3|9e-16|86.3|obr:102706670|tetraacyldisaccharide 4'-kinase [EC:2.7.1.130];K02366|4|2e-10|68.2|bpg:Bathy04g01270|glucuronyl/N-acetylglucosaminyl transferase EXT1 [EC:2.4.1.224 2.4.1.225]	-	-	-	gi|567859034|ref|XP_006422200.1|/0/hypothetical protein CICLE_v10004905mg [Citrus clementina]
Cs1g15320	2313.07	4.18	11.76	1.49231	Up	0.859449	gene=Cs1g15320 CDS=500-2335	K14638|1|0.0|721|gmx:100782867|solute carrier family 15 (peptide/histidine transporter), member 3/4	GO:0031224//intrinsic component of membrane;GO:0031224//intrinsic component of membrane	-	GO:0015833//peptide transport;GO:0015833//peptide transport	gi|568822431|ref|XP_006465634.1|/0/PREDICTED: protein NRT1/ PTR FAMILY 1.2 [Citrus sinensis]
orange1.1t03414	1076	8.195	23.03	1.4907	Up	0.883825	gene=orange1.1t03414 CDS=104-865	-	-	-	-	gi|568882212|ref|XP_006493933.1|/1.25891e-108/PREDICTED: early nodulin-like protein 3 [Citrus sinensis]
orange1.1t01447	1134	105.415	296.24	1.49069	Up	0.899086	gene=orange1.1t01447 CDS=1-1134	-	-	-	-	gi|567854809|ref|XP_006420524.1|/0/hypothetical protein CICLE_v10005136mg [Citrus clementina]
orange1.1t01756	886	3.005	8.435	1.48902	Up	0.836126	gene=orange1.1t01756 CDS=12-581	K00809|1|9e-21|101|pmum:103325206|deoxyhypusine synthase [EC:2.5.1.46];K19619|2|4e-15|82.4|eus:EUTSA_v10006713mg|tyrosyl-DNA phosphodiesterase 2 [EC:3.1.4.-];K03006|3|1e-14|80.9|zma:103647659|DNA-directed RNA polymerase II subunit RPB1 [EC:2.7.7.6]	-	-	-	gi|985469163|ref|XP_006492397.2|/2.05194e-100/PREDICTED: glucan endo-1,3-beta-glucosidase 13 [Citrus sinensis]
Cs9g17800	447	77.82	217.87	1.48525	Up	0.898939	gene=Cs9g17800 CDS=1-447	-	-	GO:0016747//transferase activity, transferring acyl groups other than amino-acyl groups	-	gi|641832943|gb|KDO51966.1|/5.98628e-64/hypothetical protein CISIN_1g013527mg [Citrus sinensis]
Cs1g24630	1591.97	2.745	7.68	1.4843	Up	0.827495	gene=Cs1g24630 CDS=35-1090	-	-	-	-	gi|567865971|ref|XP_006425608.1|/0/hypothetical protein CICLE_v10025725mg [Citrus clementina]
Cs3g23280	913	6.17	17.215	1.48032	Up	0.875574	gene=Cs3g23280 CDS=4-657	K18490|1|1e-11|71.2|pda:103701110|homeobox protein OTX2;K01535|3|6e-09|62.4|obr:102715415|H+-transporting ATPase [EC:3.6.3.6]	GO:0043231//intracellular membrane-bounded organelle;GO:0043231//intracellular membrane-bounded organelle	GO:0003677//DNA binding;GO:0001071//nucleic acid binding transcription factor activity;GO:0003677//DNA binding;GO:0001071//nucleic acid binding transcription factor activity	GO:0006351//transcription, DNA-templated;GO:0006351//transcription, DNA-templated	gi|567884335|ref|XP_006434726.1|/3.24063e-120/hypothetical protein CICLE_v10002438mg [Citrus clementina]
orange1.1t04113	3698	9.76	27.19	1.47812	Up	0.886835	gene=orange1.1t04113 CDS=277-3288	K04730|1|2e-102|374|zma:100216746|interleukin-1 receptor-associated kinase 1 [EC:2.7.11.1]	GO:0016020//membrane	GO:0016491//oxidoreductase activity;GO:0004672//protein kinase activity;GO:0000166//nucleotide binding	GO:0008152//metabolic process	gi|568883533|ref|XP_006494521.1|/0/PREDICTED: probably inactive leucine-rich repeat receptor-like protein kinase At3g28040 [Citrus sinensis]
Cs8g05230	1260	33.25	92.485	1.47587	Up	0.89675	gene=Cs8g05230 CDS=1-1260	K02984|1|3e-65|249|pper:PRUPE_ppa024854mg|small subunit ribosomal protein S3Ae;K17422|2|4e-29|129|mtr:MTR_5g045910|large subunit ribosomal protein L41	-	-	-	gi|985460833|ref|XP_015388334.1|/0/PREDICTED: uncharacterized protein At4g06744-like [Citrus sinensis]
Cs1g06860	3770.84	86.87	241.205	1.47333	Up	0.898202	gene=Cs1g06860 CDS=195-1418	K00218|1|3e-166|290|pvu:PHAVU_005G083700g|protochlorophyllide reductase [EC:1.3.1.33]	-	-	-	gi|568820415|ref|XP_006464716.1|/0/PREDICTED: lanC-like protein GCR2 [Citrus sinensis]
orange1.1t01448	360	23.26	64.295	1.46686	Up	0.894961	gene=orange1.1t01448 CDS=1-360	-	-	-	-	gi|475574219|gb|EMT16924.1|/2.91637e-18/hypothetical protein F775_32343 [Aegilops tauschii]
Cs4g06850	2926.61	86.805	239.855	1.46631	Up	0.898181	gene=Cs4g06850 CDS=76-2493	K00695|1|0.0|1575|cit:102616003|sucrose synthase [EC:2.4.1.13]	-	-	-	gi|568841266|ref|XP_006474580.1|/0/PREDICTED: sucrose synthase [Citrus sinensis]
Cs6g10310	2366.8	6.22	17.145	1.4628	Up	0.874732	gene=Cs6g10310 CDS=254-1729	K01530|1|3e-07|57.8|pda:103712408|phospholipid-translocating ATPase [EC:3.6.3.1]	-	-	-	gi|568855280|ref|XP_006481235.1|/0/PREDICTED: platelet binding protein GspB [Citrus sinensis]
orange1.1t02577	2998	2.745	7.56	1.46158	Up	0.824717	gene=orange1.1t02577 CDS=300-2711	K09518|1|1e-28|129|brp:103834125|DnaJ homolog subfamily B member 12;K09510|3|5e-11|71.2|brp:103838585|DnaJ homolog subfamily B member 4	-	-	-	gi|567888660|ref|XP_006436852.1|/0/hypothetical protein CICLE_v10030731mg [Citrus clementina]
Cs1g09610	2147	12.445	34.27	1.46138	Up	0.889656	gene=Cs1g09610 CDS=245-1912	-	-	-	-	gi|568821188|ref|XP_006465071.1|/0/PREDICTED: NAC domain-containing protein 7-like [Citrus sinensis]
Cs6g07200	1085.43	61.595	169.61	1.46134	Up	0.897529	gene=Cs6g07200 CDS=46-525	K06700|1|2e-38|160|tcc:TCM_021825|proteasome inhibitor subunit 1 (PI31)	-	-	-	gi|641839036|gb|KDO57971.1|/2.02289e-76/hypothetical protein CISIN_1g031376mg [Citrus sinensis]
Cs6g02540	1459	3.83	10.545	1.46114	Up	0.850629	gene=Cs6g02540 CDS=390-743	-	-	-	-	gi|567871973|ref|XP_006428576.1|/8.49099e-64/hypothetical protein CICLE_v10013140mg [Citrus clementina]
Cs6g17510	1363	5.31	14.615	1.46067	Up	0.868543	gene=Cs6g17510 CDS=81-1184	K13789|1|1e-180|633|cit:102629106|geranylgeranyl diphosphate synthase, type II [EC:2.5.1.1 2.5.1.10 2.5.1.29]	-	GO:0003824//catalytic activity	-	gi|568857149|ref|XP_006482129.1|/8.58222e-180/PREDICTED: geranylgeranyl pyrophosphate synthase 7, chloroplastic-like [Citrus sinensis]
Cs1g12410	1383.18	7.815	21.41	1.45397	Up	0.880499	gene=Cs1g12410 CDS=185-1036	-	-	-	-	gi|568821767|ref|XP_006465320.1|/2.91999e-151/PREDICTED: phosphatidylcholine:diacylglycerol cholinephosphotransferase 1-like [Citrus sinensis]
Cs2g31350	1993	12.63	34.575	1.45287	Up	0.889319	gene=Cs2g31350 CDS=8-1345	K18858|1|7e-111|402|brp:103855163|(Z)-3-hexen-1-ol acetyltransferase [EC:2.3.1.195]	-	GO:0016740//transferase activity	-	gi|568833071|ref|XP_006470741.1|/0/PREDICTED: methanol O-anthraniloyltransferase-like [Citrus sinensis]
Cs8g20350	419	3.845	10.525	1.45276	Up	0.849956	gene=Cs8g20350 CDS=39-329	-	-	-	-	gi|985463381|ref|XP_015388891.1|/6.91369e-36/PREDICTED: protein PSY1-like [Citrus sinensis]
Cs5g25920	1269	3.51	9.575	1.4478	Up	0.843472	gene=Cs5g25920 CDS=1-1269	K00517|1|2e-64|247|aly:ARALYDRAFT_471462|;K11818|3|8e-62|238|eus:EUTSA_v10004064mg|cytochrome P450, family 83, subfamily B, polypeptide 1 [EC:1.14.-.-]	-	-	-	gi|985449951|ref|XP_015386096.1|/0/PREDICTED: cytochrome P450 83B1-like [Citrus sinensis]
Cs1g19280	1008	15.92	43.35	1.44519	Up	0.891508	gene=Cs1g19280 CDS=1-1008	K05278|1|0.0|666|cit:102626432|flavonol synthase [EC:1.14.11.23]	GO:0044424	GO:0043169//cation binding;GO:0019842//vitamin binding;GO:0016706//oxidoreductase activity, acting on paired donors, with incorporation or reduction of molecular oxygen, 2-oxoglutarate as one donor, and incorporation of one atom each of oxygen into both donors;GO:0016701//oxidoreductase activity, acting on single donors with incorporation of molecular oxygen	GO:0051553	gi|568823565|ref|XP_006466183.1|/0/PREDICTED: flavonol synthase/flavanone 3-hydroxylase [Citrus sinensis]
Cs2g25380	1693.84	8.005	21.79	1.44469	Up	0.88052	gene=Cs2g25380 CDS=1080-1472	-	-	-	-	gi|567909483|ref|XP_006447055.1|/7.74608e-63/hypothetical protein CICLE_v10017089mg [Citrus clementina]
Cs3g06460	415	17.69	47.945	1.43845	Up	0.89214	gene=Cs3g06460 CDS=83-415	-	-	-	-	gi|567912437|ref|XP_006448532.1|/1.43985e-49/hypothetical protein CICLE_v10016957mg [Citrus clementina]
orange1.1t03741	363	9.245	25.04	1.43749	Up	0.883488	gene=orange1.1t03741 CDS=1-363	K09377|1|1e-51|192|cic:CICLE_v10032838mg|cysteine and glycine-rich protein	-	GO:0046914//transition metal ion binding	-	gi|567878021|ref|XP_006431569.1|/6.50394e-51/hypothetical protein CICLE_v10003359mg [Citrus clementina]
Cs6g22320	1179	2.365	6.405	1.43736	Up	0.80453	gene=Cs6g22320 CDS=1-1179	K04733|1|0.0|753|cit:102613386|interleukin-1 receptor-associated kinase 4 [EC:2.7.11.1]	-	-	-	gi|568858471|ref|XP_006482774.1|/0/PREDICTED: probable LRR receptor-like serine/threonine-protein kinase At1g56140 [Citrus sinensis]
Cs3g27760	2584.37	10.575	28.625	1.43662	Up	0.886435	gene=Cs3g27760 CDS=344-1768	K00021|1|0.0|904|cit:102609952|hydroxymethylglutaryl-CoA reductase (NADPH) [EC:1.1.1.34]	GO:0031224//intrinsic component of membrane;GO:0031224//intrinsic component of membrane	GO:0016616//oxidoreductase activity, acting on the CH-OH group of donors, NAD or NADP as acceptor;GO:0048037//cofactor binding;GO:0000166//nucleotide binding;GO:0016616//oxidoreductase activity, acting on the CH-OH group of donors, NAD or NADP as acceptor;GO:0048037//cofactor binding;GO:0000166//nucleotide binding	GO:0006720//isoprenoid metabolic process;GO:0006732;GO:0006720//isoprenoid metabolic process;GO:0006732	gi|568839791|ref|XP_006473861.1|/0/PREDICTED: 3-hydroxy-3-methylglutaryl-coenzyme A reductase 1 [Citrus sinensis]
Cs2g26840	1756.28	3.165	8.565	1.43625	Up	0.834063	gene=Cs2g26840 CDS=103-1191	K00006|1|0.0|627|cit:102629248|glycerol-3-phosphate dehydrogenase (NAD+) [EC:1.1.1.8]	GO:0043234//protein complex;GO:0044424;GO:0043234//protein complex;GO:0044424	GO:0042802//identical protein binding;GO:0016616//oxidoreductase activity, acting on the CH-OH group of donors, NAD or NADP as acceptor;GO:0048037//cofactor binding;GO:0000166//nucleotide binding;GO:0042802//identical protein binding;GO:0016616//oxidoreductase activity, acting on the CH-OH group of donors, NAD or NADP as acceptor;GO:0048037//cofactor binding;GO:0000166//nucleotide binding	GO:0006072//glycerol-3-phosphate metabolic process;GO:0006072//glycerol-3-phosphate metabolic process	gi|568831918|ref|XP_006470194.1|/0/PREDICTED: glycerol-3-phosphate dehydrogenase [NAD(+)] [Citrus sinensis]
orange1.1t02024	1618.93	24.965	67.19	1.42834	Up	0.89395	gene=orange1.1t02024 CDS=232-1371	K10256|1|0.0|821|cit:102611163|omega-6 fatty acid desaturase (delta-12 desaturase) [EC:1.14.19.-]	-	GO:0016705//oxidoreductase activity, acting on paired donors, with incorporation or reduction of molecular oxygen;GO:0016705//oxidoreductase activity, acting on paired donors, with incorporation or reduction of molecular oxygen	GO:0044238//primary metabolic process;GO:0044238//primary metabolic process	gi|568879430|ref|XP_006492661.1|/0/PREDICTED: delta(12)-fatty-acid desaturase FAD2 isoform X1 [Citrus sinensis]
Cs4g06040	372	314.72	846.56	1.42754	Up	0.897339	gene=Cs4g06040 CDS=1-372	-	-	-	-	gi|568841052|ref|XP_006474476.1|/1.67042e-42/PREDICTED: uncharacterized protein LOC102612959 [Citrus sinensis]
Cs6g04880	2364.73	9.205	24.74	1.42636	Up	0.882878	gene=Cs6g04880 CDS=760-2181	K14411|1|3e-12|74.7|csv:101220676|RNA-binding protein Musashi	-	-	-	gi|568854078|ref|XP_006480662.1|/0/PREDICTED: protein IQ-DOMAIN 1 [Citrus sinensis]
Cs8g06950	987	6.865	18.395	1.42198	Up	0.87551	gene=Cs8g06950 CDS=1-987	K00162|1|1e-158|559|cit:102625098|pyruvate dehydrogenase E1 component beta subunit [EC:1.2.4.1]	-	-	-	gi|568867770|ref|XP_006487204.1|/9.86898e-158/PREDICTED: pyruvate dehydrogenase E1 component subunit beta-3, chloroplastic [Citrus sinensis]
Cs5g09230	2869	20.39	54.495	1.41826	Up	0.892582	gene=Cs5g09230 CDS=376-2061	K00423|1|4e-145|516|cmo:103491644|L-ascorbate oxidase [EC:1.10.3.3]	-	GO:0016682//oxidoreductase activity, acting on diphenols and related substances as donors, oxygen as acceptor;GO:0046914//transition metal ion binding;GO:0016682//oxidoreductase activity, acting on diphenols and related substances as donors, oxygen as acceptor;GO:0046914//transition metal ion binding;GO:0016682//oxidoreductase activity, acting on diphenols and related substances as donors, oxygen…	GO:0008152//metabolic process;GO:0008152//metabolic process;GO:0008152//metabolic process	gi|567895770|ref|XP_006440373.1|/0/hypothetical protein CICLE_v10019410mg [Citrus clementina]
Cs1g18440	3271.22	15.07	40.265	1.41785	Up	0.889993	gene=Cs1g18440 CDS=1457-3370	K04730|1|5e-134|479|egu:105033719|interleukin-1 receptor-associated kinase 1 [EC:2.7.11.1]	-	GO:0004672//protein kinase activity;GO:0032559;GO:0004672//protein kinase activity;GO:0032559;GO:0004672//protein kinase activity;GO:0032559;GO:0004672//protein kinase activity;GO:0032559;GO:0004672//protein kinase activity;GO:0032559;GO:0004672//protein kinase activity;GO:0032559;GO:0004672//protein kinase activity;GO:0032559;GO:0004672//protein kinase activity;GO:0032559	GO:0006464//cellular protein modification process;GO:0006464//cellular protein modification process;GO:0006464//cellular protein modification process;GO:0006464//cellular protein modification process;GO:0006464//cellular protein modification process;GO:0006464//cellular protein modification process;GO:0006464//cellular protein modification process;GO:0006464//cellular protein modification process	gi|641846421|gb|KDO65305.1|/0/hypothetical protein CISIN_1g004395mg [Citrus sinensis]
Cs5g24820	1407	3.06	8.17	1.4168	Up	0.829201	gene=Cs5g24820 CDS=1-1407	K12930|1|0.0|942|cic:CICLE_v10019770mg|anthocyanidin 3-O-glucosyltransferase [EC:2.4.1.115]	-	GO:0035251//UDP-glucosyltransferase activity	GO:0009718//anthocyanin-containing compound biosynthetic process	gi|567901378|ref|XP_006443177.1|/0/hypothetical protein CICLE_v10019770mg [Citrus clementina]
Cs7g22980	1055.34	11.02	29.41	1.41618	Up	0.88633	gene=Cs7g22980 CDS=131-568	K12191|1|5e-40|165|csv:101208440|charged multivesicular body protein 2A	-	-	-	gi|567888434|ref|XP_006436739.1|/4.82279e-58/hypothetical protein CICLE_v10032940mg [Citrus clementina]
Cs4g17230	647	13.1	34.94	1.41531	Up	0.888646	gene=Cs4g17230 CDS=97-258	-	-	-	-	-
Cs4g17100	3883	21.885	58.19	1.41083	Up	0.892666	gene=Cs4g17100 CDS=611-3883	K05681|1|5e-50|201|vcn:VOLCADRAFT_73319|ATP-binding cassette, subfamily G (WHITE), member 2	GO:0044464	GO:0017111//nucleoside-triphosphatase activity;GO:0032559	GO:0009207	gi|568843749|ref|XP_006475761.1|/0/PREDICTED: ABC transporter G family member 32 [Citrus sinensis]
Cs2g12080	1806	16.465	43.765	1.41038	Up	0.890456	gene=Cs2g12080 CDS=1-1806	K01937|1|0.0|1106|cit:102620771|CTP synthase [EC:6.3.4.2]	-	-	-	gi|568828585|ref|XP_006468623.1|/0/PREDICTED: CTP synthase isoform X2 [Citrus sinensis]
Cs3g09875	350	1521.31	4039.88	1.409	Up	0.896813	gene=Cs3g09875 CDS=148-186	-	-	-	-	-
orange1.1t04304	3248.36	4.44	11.79	1.40893	Up	0.855197	gene=orange1.1t04304 CDS=193-3039	K00924|1|0.0|1498|tcc:TCM_017539|	GO:0031224//intrinsic component of membrane;GO:0031224//intrinsic component of membrane	GO:0004871//signal transducer activity;GO:0004713//protein tyrosine kinase activity;GO:0032559;GO:0004871//signal transducer activity;GO:0004713//protein tyrosine kinase activity;GO:0032559	GO:0006464//cellular protein modification process;GO:0006464//cellular protein modification process	gi|568883869|ref|XP_006494665.1|/0/PREDICTED: receptor protein kinase TMK1 isoform X2 [Citrus sinensis]
orange1.1t00122	2499.36	2.91	7.715	1.40665	Up	0.822949	gene=orange1.1t00122 CDS=222-1997	K04733|1|1e-94|348|dosa:Os01t0819100-01|interleukin-1 receptor-associated kinase 4 [EC:2.7.11.1];K04730|4|9e-71|269|egu:105039392|interleukin-1 receptor-associated kinase 1 [EC:2.7.11.1]	GO:0016020//membrane;GO:0016020//membrane;GO:0016020//membrane	GO:0004672//protein kinase activity;GO:0000166//nucleotide binding;GO:0004672//protein kinase activity;GO:0000166//nucleotide binding;GO:0004672//protein kinase activity;GO:0000166//nucleotide binding	-	gi|567919160|ref|XP_006451586.1|/0/hypothetical protein CICLE_v10007673mg [Citrus clementina]
Cs1g24240	2354	4.68	12.375	1.40285	Up	0.857681	gene=Cs1g24240 CDS=573-1820	K19600|1|1e-42|176|csl:COCSUDRAFT_13074|tubby-related protein 1	-	GO:0003824//catalytic activity	-	gi|567866069|ref|XP_006425657.1|/0/hypothetical protein CICLE_v10025715mg [Citrus clementina]
Cs4g20590	1536	8.04	21.215	1.39982	Up	0.878563	gene=Cs4g20590 CDS=42-1331	K09838|1|5e-13|76.6|vvi:100257960|zeaxanthin epoxidase [EC:1.14.13.90]	-	-	-	gi|568844692|ref|XP_006476218.1|/0/PREDICTED: 6-hydroxynicotinate 3-monooxygenase-like [Citrus sinensis]
Cs1g23430	2349.49	3.115	8.21	1.39815	Up	0.828401	gene=Cs1g23430 CDS=225-2144	K03294|1|4e-150|533|sita:101754459|basic amino acid/polyamine antiporter, APA family;K15095|2|1e-31|139|bdi:100839967|(+)-neomenthol dehydrogenase [EC:1.1.1.208]	-	-	GO:0050896//response to stimulus;GO:0050896//response to stimulus	gi|567866321|ref|XP_006425783.1|/0/hypothetical protein CICLE_v10025132mg [Citrus clementina]
Cs5g18620	1456.64	635.28	1672.94	1.39692	Up	0.896624	gene=Cs5g18620 CDS=114-818	K08916|1|4e-96|353|cic:CICLE_v10021452mg|light-harvesting complex II chlorophyll a/b binding protein 5	GO:0009536//plastid;GO:0009536//plastid;GO:0009536//plastid	-	GO:0006091//generation of precursor metabolites and energy;GO:0006091//generation of precursor metabolites and energy;GO:0006091//generation of precursor metabolites and energy	gi|641823512|gb|KDO42913.1|/1.16907e-126/hypothetical protein CISIN_1g0225291mg [Citrus sinensis]
Cs4g09360	4521	5.34	14.03	1.3936	Up	0.863744	gene=Cs4g09360 CDS=184-4323	K14319|1|6e-07|58.2|mtr:MTR_1g105040|Ran GTPase-activating protein 1	-	-	-	gi|567921000|ref|XP_006452506.1|/0/hypothetical protein CICLE_v10007256mg [Citrus clementina]
Cs2g09480	2086.57	3.665	9.62	1.39222	Up	0.840525	gene=Cs2g09480 CDS=334-1806	-	-	-	-	gi|568827858|ref|XP_006468265.1|/0/PREDICTED: putative tyrosine-protein phosphatase auxilin isoform X1 [Citrus sinensis]
Cs8g15610	1596	81.3	213.275	1.39139	Up	0.895929	gene=Cs8g15610 CDS=422-1204	K10144|1|8e-159|560|cit:102627698|RING finger and CHY zinc finger domain-containing protein 1 [EC:2.3.2.27]	-	GO:0046914//transition metal ion binding;GO:0046872//metal ion binding	-	gi|568869591|ref|XP_006488004.1|/6.07065e-158/PREDICTED: E3 ubiquitin-protein ligase MIEL1 [Citrus sinensis]
Cs7g02740	860	41.845	109.68	1.39017	Up	0.894876	gene=Cs7g02740 CDS=199-564	-	-	GO:0005488;GO:0005488	GO:0006629//lipid metabolic process;GO:0006629//lipid metabolic process	gi|641812034|gb|KDO37277.1|/1.30579e-62/hypothetical protein CISIN_1g032464mg [Citrus sinensis]
Cs6g07230	2571.4	4.495	11.775	1.38933	Up	0.85425	gene=Cs6g07230 CDS=258-2384	K10770|1|2e-90|334|cic:CICLE_v10004016mg|alkylated DNA repair protein alkB homolog 8 [EC:1.14.11.- 2.1.1.229]	-	-	-	gi|568854603|ref|XP_006480911.1|/0/PREDICTED: rop guanine nucleotide exchange factor 7-like [Citrus sinensis]
Cs7g09780	3592	9.265	24.22	1.38634	Up	0.880983	gene=Cs7g09780 CDS=352-2754	K00770|1|1e-14|83.2|aly:ARALYDRAFT_340891|1,4-beta-D-xylan synthase [EC:2.4.2.24]	-	-	-	gi|568860990|ref|XP_006483994.1|/0/PREDICTED: oxysterol-binding protein-related protein 1D [Citrus sinensis]
Cs2g09070	2147	4.895	12.77	1.38338	Up	0.858292	gene=Cs2g09070 CDS=318-839	K02703|1|2e-98|360|egu:12079499|photosystem II P680 reaction center D1 protein	GO:0009536//plastid	GO:0003676//nucleic acid binding	GO:0006399//tRNA metabolic process;GO:0006396//RNA processing	gi|262089476|gb|ACY24637.1|/2.61942e-101/maturase K (chloroplast) [Citrus trifoliata]
orange1.1t02782	1272	6.475	16.87	1.38151	Up	0.871048	gene=orange1.1t02782 CDS=304-858	-	-	GO:0046914//transition metal ion binding	-	gi|568880980|ref|XP_006493373.1|/3.04042e-91/PREDICTED: lamin-like protein [Citrus sinensis]
Cs7g30330	1413	31.98	83.17	1.37889	Up	0.893677	gene=Cs7g30330 CDS=185-616	-	-	-	-	gi|567886632|ref|XP_006435838.1|/1.7453e-74/hypothetical protein CICLE_v10033013mg [Citrus clementina]
orange1.1t00536	1234	9.87	25.61	1.37559	Up	0.881952	gene=orange1.1t00536 CDS=275-988	K07904|1|2e-127|456|cic:CICLE_v10021994mg|Ras-related protein Rab-11A	-	GO:0032561//guanyl ribonucleotide binding;GO:0003824//catalytic activity	GO:0006810//transport;GO:0035556//intracellular signal transduction	gi|567904582|ref|XP_006444779.1|/1.2572e-126/hypothetical protein CICLE_v10021994mg [Citrus clementina]
Cs7g16790	1787	2.64	6.83	1.37135	Up	0.807056	gene=Cs7g16790 CDS=307-1746	K14638|1|0.0|867|cit:102618639|solute carrier family 15 (peptide/histidine transporter), member 3/4	-	-	-	gi|568862712|ref|XP_006484819.1|/0/PREDICTED: protein NRT1/ PTR FAMILY 4.2-like [Citrus sinensis]
Cs2g30750	2727.37	12.825	33.09	1.36744	Up	0.886204	gene=Cs2g30750 CDS=64-1983	-	-	GO:0005488;GO:0005488;GO:0005488;GO:0005488	-	gi|568832907|ref|XP_006470664.1|/0/PREDICTED: zinc finger CCCH domain-containing protein 53 isoform X2 [Citrus sinensis]
Cs1g15880	865.39	75.34	194.22	1.3662	Up	0.895297	gene=Cs1g15880 CDS=178-768	-	-	-	-	gi|567868471|ref|XP_006426858.1|/3.12169e-59/hypothetical protein CICLE_v10026542mg [Citrus clementina]
Cs1g13540	1745	20.3	52.165	1.3616	Up	0.890309	gene=Cs1g13540 CDS=109-1413	K03294|1|3e-60|233|sita:101754459|basic amino acid/polyamine antiporter, APA family;K15095|2|9e-19|95.9|bdi:100839967|(+)-neomenthol dehydrogenase [EC:1.1.1.208]	-	GO:0060089	GO:0009314//response to radiation;GO:0023052//signaling	gi|568821956|ref|XP_006465407.1|/0/PREDICTED: coleoptile phototropism protein 1 [Citrus sinensis]
Cs1g15270	2706	16.905	43.4	1.36025	Up	0.889067	gene=Cs1g15270 CDS=293-2131	K18660|1|0.0|1173|cit:102619243|malonyl-CoA/methylmalonyl-CoA synthetase [EC:6.2.1.-]	-	-	-	gi|568822423|ref|XP_006465630.1|/0/PREDICTED: malonate--CoA ligase [Citrus sinensis]
Cs8g05740	1045.42	19.85	50.695	1.3527	Up	0.889867	gene=Cs8g05740 CDS=98-625	-	-	-	-	gi|568867517|ref|XP_006487083.1|/1.29892e-91/PREDICTED: cyclin-dependent kinase inhibitor 7 [Citrus sinensis]
Cs5g12080	4648.37	16.67	42.555	1.35207	Up	0.888309	gene=Cs5g12080 CDS=1253-3826	-	-	-	-	gi|568847735|ref|XP_006477687.1|/0/PREDICTED: protein LONGIFOLIA 1 [Citrus sinensis]
Cs7g02700	1736.48	4.39	11.2	1.35121	Up	0.84863	gene=Cs7g02700 CDS=172-1209	K16297|1|0.0|660|cit:102627177|serine carboxypeptidase-like clade II [EC:3.4.16.-]	-	GO:0004180//carboxypeptidase activity;GO:0004180//carboxypeptidase activity;GO:0004180//carboxypeptidase activity	GO:0019538//protein metabolic process;GO:0019538//protein metabolic process;GO:0019538//protein metabolic process	gi|568858948|ref|XP_006483005.1|/0/PREDICTED: serine carboxypeptidase-like 45 [Citrus sinensis]
Cs1g06850	1563.47	261.64	666.465	1.34895	Up	0.895255	gene=Cs1g06850 CDS=44-1243	K00218|1|0.0|753|cit:102614959|protochlorophyllide reductase [EC:1.3.1.33]	-	GO:0016628//oxidoreductase activity, acting on the CH-CH group of donors, NAD or NADP as acceptor;GO:0016628//oxidoreductase activity, acting on the CH-CH group of donors, NAD or NADP as acceptor;GO:0016628//oxidoreductase activity, acting on the CH-CH group of donors, NAD or NADP as acceptor	GO:0008152//metabolic process;GO:0008152//metabolic process;GO:0008152//metabolic process	gi|568820417|ref|XP_006464717.1|/0/PREDICTED: protochlorophyllide reductase, chloroplastic [Citrus sinensis]
Cs4g01850	1416	5.61	14.245	1.34438	Up	0.862186	gene=Cs4g01850 CDS=1-1416	K16297|1|0.0|933|cit:102611861|serine carboxypeptidase-like clade II [EC:3.4.16.-]	-	GO:0004180//carboxypeptidase activity	GO:0019538//protein metabolic process	gi|568840108|ref|XP_006474013.1|/0/PREDICTED: serine carboxypeptidase 24 [Citrus sinensis]
Cs5g04280	1908.85	3.715	9.385	1.33699	Up	0.835158	gene=Cs5g04280 CDS=339-2072	K14638|1|0.0|884|cit:102607539|solute carrier family 15 (peptide/histidine transporter), member 3/4	GO:0044464;GO:0044464;GO:0044464;GO:0044464	-	GO:0015833//peptide transport;GO:0015833//peptide transport;GO:0015833//peptide transport;GO:0015833//peptide transport	gi|568845596|ref|XP_006476657.1|/0/PREDICTED: protein NRT1/ PTR FAMILY 4.6 isoform X1 [Citrus sinensis]
Cs2g07410	1247	2.605	6.58	1.3368	Up	0.800278	gene=Cs2g07410 CDS=58-1020	K04733|1|4e-34|146|mtr:MTR_5g068290|interleukin-1 receptor-associated kinase 4 [EC:2.7.11.1];K04730|2|6e-33|142|egr:104420339|interleukin-1 receptor-associated kinase 1 [EC:2.7.11.1]	-	-	-	gi|568827215|ref|XP_006467960.1|/3.4316e-140/PREDICTED: cysteine-rich repeat secretory protein 38-like [Citrus sinensis]
Cs5g08670	1440.33	9.895	24.965	1.33514	Up	0.879889	gene=Cs5g08670 CDS=95-1267	-	-	-	-	gi|568846670|ref|XP_006477171.1|/1.15441e-159/PREDICTED: VAN3-binding protein [Citrus sinensis]
Cs3g07280	3108	33.26	83.75	1.3323	Up	0.892119	gene=Cs3g07280 CDS=1142-2374	K16302|1|1e-87|301|mdm:103450581|metal transporter CNNM	-	-	-	gi|567880001|ref|XP_006432559.1|/0/hypothetical protein CICLE_v10000643mg [Citrus clementina]
Cs3g25510	1621	16.975	42.62	1.32812	Up	0.887635	gene=Cs3g25510 CDS=62-1234	K01623|1|9e-98|358|pda:103722777|fructose-bisphosphate aldolase, class I [EC:4.1.2.13];K02940|2|1e-40|168|sita:101773010|large subunit ribosomal protein L9e	GO:0044464	-	-	gi|568839209|ref|XP_006473582.1|/0/PREDICTED: protein WALLS ARE THIN 1 [Citrus sinensis]
Cs6g11720	934	22.06	55.37	1.32767	Up	0.889782	gene=Cs6g11720 CDS=140-670	-	-	GO:0005488	-	gi|568855744|ref|XP_006481461.1|/1.93163e-75/PREDICTED: uncharacterized protein LOC102610402 [Citrus sinensis]
Cs3g23450	2403.12	3.49	8.75	1.32606	Up	0.829327	gene=Cs3g23450 CDS=152-1756	-	-	-	-	gi|568838623|ref|XP_006473309.1|/0/PREDICTED: uncharacterized protein LOC102607337 isoform X2 [Citrus sinensis]
Cs2g09770	3181.73	3.53	8.84	1.32438	Up	0.829622	gene=Cs2g09770 CDS=484-2928	K09338|1|0.0|1338|cit:102607597|homeobox-leucine zipper protein	GO:0043231//intracellular membrane-bounded organelle;GO:0043231//intracellular membrane-bounded organelle;GO:0043231//intracellular membrane-bounded organelle;GO:0043231//intracellular membrane-bounded organelle;GO:0043231//intracellular membrane-bounded organelle;GO:0043231//intracellular membrane-bounded organelle	GO:0003677//DNA binding;GO:0001071//nucleic acid binding transcription factor activity;GO:0003677//DNA binding;GO:0001071//nucleic acid binding transcription factor activity;GO:0003677//DNA binding;GO:0001071//nucleic acid binding transcription factor activity;GO:0003677//DNA binding;GO:0001071//nucleic acid binding transcription factor activity;GO:0003677//DNA binding;GO:0001071//nucleic acid bi…	GO:0006351//transcription, DNA-templated;GO:0006351//transcription, DNA-templated;GO:0006351//transcription, DNA-templated;GO:0006351//transcription, DNA-templated;GO:0006351//transcription, DNA-templated;GO:0006351//transcription, DNA-templated	gi|568827937|ref|XP_006468302.1|/0/PREDICTED: homeobox-leucine zipper protein ATHB-14 isoform X1 [Citrus sinensis]
Cs4g07210	2115	19.175	47.945	1.32215	Up	0.888519	gene=Cs4g07210 CDS=1-1311	-	-	-	-	gi|568841530|ref|XP_006474711.1|/0/PREDICTED: protein LAZ1 homolog 2 [Citrus sinensis]
Cs5g35070	1251	3.18	7.945	1.32102	Up	0.819939	gene=Cs5g35070 CDS=31-1086	K16040|1|3e-73|276|vvi:100233030|trans-resveratrol di-O-methyltransferase [EC:2.1.1.240];K13262|2|2e-66|253|vvi:100243529|isoflavone-7-O-methyltransferase [EC:2.1.1.150];K13066|3|3e-66|253|pvu:PHAVU_009G044400g|caffeic acid 3-O-methyltransferase [EC:2.1.1.68]	-	GO:0005515//protein binding;GO:0008171//O-methyltransferase activity	GO:0006730//one-carbon metabolic process	gi|568853138|ref|XP_006480224.1|/0/PREDICTED: (R,S)-reticuline 7-O-methyltransferase-like [Citrus sinensis]
Cs5g03340	1415.23	9.375	23.39	1.319	Up	0.8777	gene=Cs5g03340 CDS=424-1125	K19202|1|8e-84|312|pmum:103337546|histone deacetylase complex subunit SAP30	-	-	-	gi|641857531|gb|KDO76276.1|/1.21524e-125/hypothetical protein CISIN_1g025276mg [Citrus sinensis]
Cs2g12290	1685	5.22	13.02	1.31861	Up	0.85606	gene=Cs2g12290 CDS=237-1484	K07407|1|0.0|842|cit:102611429|alpha-galactosidase [EC:3.2.1.22]	-	GO:0015925//galactosidase activity;GO:0043167//ion binding	GO:0044238//primary metabolic process	gi|568828696|ref|XP_006468676.1|/0/PREDICTED: alpha-galactosidase 1-like [Citrus sinensis]
Cs7g13940	1772.36	8.34	20.775	1.31673	Up	0.874795	gene=Cs7g13940 CDS=277-1608	K16297|1|0.0|748|cit:102608354|serine carboxypeptidase-like clade II [EC:3.4.16.-]	-	GO:0004180//carboxypeptidase activity;GO:0004180//carboxypeptidase activity;GO:0004180//carboxypeptidase activity	GO:0019538//protein metabolic process;GO:0019538//protein metabolic process;GO:0019538//protein metabolic process	gi|568862122|ref|XP_006484538.1|/0/PREDICTED: serine carboxypeptidase-like 35 [Citrus sinensis]
orange1.1t05863	1399	191.38	476.61	1.31637	Up	0.894329	gene=orange1.1t05863 CDS=144-274	-	-	-	-	gi|985468296|ref|XP_015389948.1|/5.28925e-07/PREDICTED: uncharacterized protein LOC102618766 [Citrus sinensis]
Cs1g04900	1617	3.885	9.66	1.31411	Up	0.835158	gene=Cs1g04900 CDS=111-1388	K00480|1|4e-19|97.1|cmo:103503469|salicylate hydroxylase [EC:1.14.13.1];K09838|2|2e-14|81.6|pper:PRUPE_ppa016605mg|zeaxanthin epoxidase [EC:1.14.13.90]	-	GO:0016709//oxidoreductase activity, acting on paired donors, with incorporation or reduction of molecular oxygen, NAD(P)H as one donor, and incorporation of one atom of oxygen;GO:0016709//oxidoreductase activity, acting on paired donors, with incorporation or reduction of molecular oxygen, NAD(P)H as one donor, and incorporation of one atom of oxygen	GO:0008152//metabolic process;GO:0008152//metabolic process	gi|567870487|ref|XP_006427865.1|/0/hypothetical protein CICLE_v10025675mg [Citrus clementina]
orange1.1t05999	419	3.22	8.005	1.31384	Up	0.819223	gene=orange1.1t05999 CDS=220-375	-	-	-	-	gi|985471142|ref|XP_015381165.1|/5.88e-19/PREDICTED: glycosyltransferase-like At3g57200 [Citrus sinensis]
Cs2g12040	3592	2.86	7.095	1.31079	Up	0.806067	gene=Cs2g12040 CDS=398-3361	K00924|1|0.0|830|vvi:100260741|	GO:0016020//membrane	GO:0004871//signal transducer activity;GO:0016491//oxidoreductase activity;GO:0004674//protein serine/threonine kinase activity	GO:0008152//metabolic process	gi|568828563|ref|XP_006468612.1|/0/PREDICTED: leucine-rich repeat receptor-like serine/threonine-protein kinase BAM3 isoform X1 [Citrus sinensis]
Cs8g10860	2720.57	21.115	52.35	1.30992	Up	0.888161	gene=Cs8g10860 CDS=1127-2557	K14638|1|6e-122|424|ppp:PHYPADRAFT_128619|solute carrier family 15 (peptide/histidine transporter), member 3/4	-	-	-	gi|568868582|ref|XP_006487564.1|/0/PREDICTED: protein NRT1/ PTR FAMILY 6.1 [Citrus sinensis]
orange1.1t05294	394	4.025	9.975	1.30933	Up	0.837557	gene=orange1.1t05294 CDS=3-365	K09838|1|2e-07|54.3|vcn:VOLCADRAFT_75879|zeaxanthin epoxidase [EC:1.14.13.90]	-	-	-	gi|567917030|ref|XP_006450521.1|/6.20718e-53/hypothetical protein CICLE_v10008369mg [Citrus clementina]
Cs3g08950	1530	7.27	17.925	1.30195	Up	0.868964	gene=Cs3g08950 CDS=56-1126	K08235|1|0.0|660|cic:CICLE_v10001649mg|xyloglucan:xyloglucosyl transferase [EC:2.4.1.207]	GO:0005576//extracellular region;GO:0030312//external encapsulating structure	GO:0016798//hydrolase activity, acting on glycosyl bonds;GO:0016758//transferase activity, transferring hexosyl groups	GO:0044042//glucan metabolic process	gi|567880263|ref|XP_006432690.1|/0/hypothetical protein CICLE_v10001649mg [Citrus clementina]
Cs2g07630	801.92	5.06	12.46	1.30009	Up	0.851913	gene=Cs2g07630 CDS=279-608	K12669|1|6e-41|146|aly:ARALYDRAFT_334448|oligosaccharyltransferase complex subunit gamma	GO:0044464;GO:0044464	-	GO:0051234//establishment of localization;GO:0051234//establishment of localization	gi|567913545|ref|XP_006449086.1|/2.0997e-88/hypothetical protein CICLE_v10016912mg [Citrus clementina]
Cs8g15390	1596.04	38.165	93.97	1.29995	Up	0.891087	gene=Cs8g15390 CDS=53-1129	K09646|1|0.0|680|cit:102622907|serine carboxypeptidase 1 [EC:3.4.16.-]	-	-	-	gi|568869555|ref|XP_006487986.1|/0/PREDICTED: serine carboxypeptidase-like 51 isoform X1 [Citrus sinensis]
Cs7g31970	560	84.035	206.685	1.29837	Up	0.892729	gene=Cs7g31970 CDS=72-242	-	-	-	-	gi|985468296|ref|XP_015389948.1|/1.50115e-06/PREDICTED: uncharacterized protein LOC102618766 [Citrus sinensis]
Cs1g21670	2802	2.895	7.105	1.29527	Up	0.805035	gene=Cs1g21670 CDS=826-2178	K08332|1|2e-22|108|smo:SELMODRAFT_61948|vacuolar protein 8;K01876|4|5e-14|80.9|egr:104440434|aspartyl-tRNA synthetase [EC:6.1.1.12]	-	-	-	gi|641860246|gb|KDO78935.1|/0/hypothetical protein CISIN_1g041252mg [Citrus sinensis]
orange1.1t04315	441	8.31	20.375	1.29388	Up	0.872416	gene=orange1.1t04315 CDS=31-285	K03353|1|3e-47|187|cit:102622544|anaphase-promoting complex subunit 6	-	-	-	gi|985473353|ref|XP_015381761.1|/1.94839e-46/PREDICTED: anaphase-promoting complex subunit 6-like isoform X5 [Citrus sinensis]
Cs7g29330	1818	4.88	11.92	1.28843	Up	0.848588	gene=Cs7g29330 CDS=1-1818	-	-	-	-	gi|567886906|ref|XP_006435975.1|/6.66651e-157/hypothetical protein CICLE_v10033529mg [Citrus clementina]
Cs5g01160	1092	5.98	14.59	1.28676	Up	0.859723	gene=Cs5g01160 CDS=153-674	-	-	-	-	gi|567893372|ref|XP_006439174.1|/1.48267e-80/hypothetical protein CICLE_v10022546mg [Citrus clementina]
Cs3g02125	559	9.93	24.225	1.28663	Up	0.876479	gene=Cs3g02125 CDS=79-309	-	-	-	GO:0006952//defense response	gi|567855155|ref|XP_006420697.1|/6.94085e-20/hypothetical protein CICLE_v10006362mg [Citrus clementina]
Cs5g11770	871	30.095	73.395	1.28616	Up	0.889467	gene=Cs5g11770 CDS=242-871	K03006|1|7e-20|98.2|zma:103647659|DNA-directed RNA polymerase II subunit RPB1 [EC:2.7.7.6];K19619|2|9e-20|97.8|crb:CARUB_v10012467mg|tyrosyl-DNA phosphodiesterase 2 [EC:3.1.4.-];K00809|5|6e-14|78.6|pmum:103325206|deoxyhypusine synthase [EC:2.5.1.46]	-	-	-	gi|568847674|ref|XP_006477657.1|/3.03289e-48/PREDICTED: PLASMODESMATA CALLOSE-BINDING PROTEIN 3 [Citrus sinensis]
Cs1g22500	3639.07	3.205	7.815	1.28592	Up	0.81415	gene=Cs1g22500 CDS=244-1377	K04733|1|9e-164|392|pper:PRUPEppa004453m2g|interleukin-1 receptor-associated kinase 4 [EC:2.7.11.1];K04730|5|1e-136|315|sita:101757628|interleukin-1 receptor-associated kinase 1 [EC:2.7.11.1]	-	-	-	gi|568824405|ref|XP_006466592.1|/0/PREDICTED: probable serine/threonine-protein kinase At1g01540 [Citrus sinensis]
Cs8g11060	2161	3.54	8.625	1.28478	Up	0.824001	gene=Cs8g11060 CDS=266-1537	K16675|1|0.0|873|cit:102628079|palmitoyltransferase ZDHHC9/14/18 [EC:2.3.1.225]	-	GO:0016628//oxidoreductase activity, acting on the CH-CH group of donors, NAD or NADP as acceptor;GO:0046914//transition metal ion binding	GO:0008152//metabolic process	gi|568868615|ref|XP_006487580.1|/0/PREDICTED: probable protein S-acyltransferase 7 isoform X1 [Citrus sinensis]
Cs4g02590	1124	14.27	34.755	1.28424	Up	0.883067	gene=Cs4g02590 CDS=189-743	-	-	-	-	gi|567922968|ref|XP_006453490.1|/4.99768e-79/hypothetical protein CICLE_v10009640mg [Citrus clementina]
Cs5g03170	2137	11.61	28.27	1.2839	Up	0.879742	gene=Cs5g03170 CDS=450-1892	K01184|1|8e-26|119|crb:CARUB_v10003473mg|polygalacturonase [EC:3.2.1.15];K01213|5|1e-24|115|egr:104420670|galacturan 1,4-alpha-galacturonidase [EC:3.2.1.67]	-	GO:0004553//hydrolase activity, hydrolyzing O-glycosyl compounds	GO:0044238//primary metabolic process;GO:0045229//external encapsulating structure organization	gi|568845283|ref|XP_006476506.1|/0/PREDICTED: probable polygalacturonase [Citrus sinensis]
Cs2g16940	2756	16.475	40.095	1.28314	Up	0.884793	gene=Cs2g16940 CDS=590-2374	K14494|1|0.0|1111|cit:102614400|DELLA protein	-	-	-	gi|568829780|ref|XP_006469195.1|/0/PREDICTED: DELLA protein GAIP-B [Citrus sinensis]
Cs9g06310	731.12	98.35	239.08	1.2815	Up	0.892119	gene=Cs9g06310 CDS=185-544	-	-	-	-	gi|985464436|ref|XP_006489322.2|/2.35921e-66/PREDICTED: uncharacterized protein LOC102610339 [Citrus sinensis]
Cs3g19610	1276.74	16.195	39.32	1.27971	Up	0.88452	gene=Cs3g19610 CDS=122-847	-	-	-	-	gi|568837533|ref|XP_006472778.1|/3.60366e-116/PREDICTED: uncharacterized protein LOC102629267 isoform X1 [Citrus sinensis]
Cs4g18820	198	11.77	28.495	1.27559	Up	0.879847	gene=Cs4g18820 CDS=1-198	-	-	-	-	-
Cs2g16420	1838.99	30.785	74.45	1.27404	Up	0.88894	gene=Cs2g16420 CDS=502-1488	K11253|1|2e-27|124|pop:POPTR_0002s10030g|histone H3;K12126|2|2e-13|77.8|cic:CICLE_v10027890mg|phytochrome-interacting factor 3;K16189|4|7e-13|76.3|zma:100281419|phytochrome-interacting factor 4	-	-	-	gi|567861260|ref|XP_006423284.1|/0/hypothetical protein CICLE_v10028494mg [Citrus clementina]
Cs4g04540	2467	13.895	33.52	1.27046	Up	0.882225	gene=Cs4g04540 CDS=178-1791	K01961|1|0.0|1028|cic:CICLE_v10007954mg|acetyl-CoA carboxylase, biotin carboxylase subunit [EC:6.4.1.2 6.3.4.14]	-	GO:0016879//ligase activity, forming carbon-nitrogen bonds;GO:0016421//CoA carboxylase activity;GO:0032559	-	gi|567922364|ref|XP_006453188.1|/0/hypothetical protein CICLE_v10007954mg [Citrus clementina]
Cs5g01240	2526.48	11.76	28.365	1.27022	Up	0.879342	gene=Cs5g01240 CDS=134-2467	K18443|1|4e-118|426|rcu:RCOM_0732470|golgi-specific brefeldin A-resistance guanine nucleotide exchange factor 1;K13199|2|1e-26|122|mtr:MTR_7g081660|plasminogen activator inhibitor 1 RNA-binding protein;K11267|3|3e-26|121|mtr:MTR_091s0011|sister chromatid cohesion protein PDS5;K08653|4|1e-06|56.6|mus:103987062|membrane-bound transcription factor site-1 protease [EC:3.4.21.112]	-	-	-	gi|568844782|ref|XP_006476262.1|/0/PREDICTED: subtilisin-like protease SBT3.9 [Citrus sinensis]
Cs6g10410	1499	4.65	11.215	1.27013	Up	0.843451	gene=Cs6g10410 CDS=350-1273	-	-	-	-	gi|567874113|ref|XP_006429646.1|/1.12439e-151/hypothetical protein CICLE_v10012288mg [Citrus clementina]
Cs7g02280	2828	6.57	15.84	1.26961	Up	0.862417	gene=Cs7g02280 CDS=509-1972	K04730|1|6e-111|402|pda:103697866|interleukin-1 receptor-associated kinase 1 [EC:2.7.11.1]	-	GO:0004672//protein kinase activity;GO:0032559	GO:0006464//cellular protein modification process	gi|567892813|ref|XP_006438927.1|/0/hypothetical protein CICLE_v10031354mg [Citrus clementina]
Cs6g07130	2226	5.15	12.41	1.26886	Up	0.849872	gene=Cs6g07130 CDS=442-2049	-	-	-	-	gi|568854576|ref|XP_006480899.1|/0/PREDICTED: WSC domain-containing protein ARB_07867 [Citrus sinensis]
Cs2g03490	1309	7.27	17.495	1.26692	Up	0.866501	gene=Cs2g03490 CDS=173-1123	-	-	-	-	gi|568826234|ref|XP_006467478.1|/0/PREDICTED: uncharacterized protein LOC102617237 isoform X2 [Citrus sinensis]
Cs8g14610	2227	7.46	17.92	1.26432	Up	0.867027	gene=Cs8g14610 CDS=110-1849	-	GO:0044464	-	GO:0023052//signaling	gi|568869365|ref|XP_006487898.1|/0/PREDICTED: rho GTPase-activating protein 5 isoform X1 [Citrus sinensis]
Cs7g16720	1823.47	42.255	101.45	1.26357	Up	0.889888	gene=Cs7g16720 CDS=202-1173	K08332|1|3e-64|247|smo:SELMODRAFT_61948|vacuolar protein 8	GO:0043234//protein complex;GO:0043234//protein complex;GO:0043234//protein complex;GO:0043234//protein complex	GO:0019787//ubiquitin-like protein transferase activity;GO:0019787//ubiquitin-like protein transferase activity;GO:0019787//ubiquitin-like protein transferase activity;GO:0019787//ubiquitin-like protein transferase activity	GO:0032446//protein modification by small protein conjugation;GO:0032446//protein modification by small protein conjugation;GO:0032446//protein modification by small protein conjugation;GO:0032446//protein modification by small protein conjugation	gi|568862699|ref|XP_006484813.1|/0/PREDICTED: U-box domain-containing protein 9 [Citrus sinensis]
Cs6g22290	3603.13	11.74	28.135	1.26093	Up	0.878731	gene=Cs6g22290 CDS=907-3570	K12472|1|6e-07|57.8|bvg:104885038|epidermal growth factor receptor substrate 15;K17046|3|2e-06|55.8|bvg:104893837|protein DEK	-	-	-	gi|985454858|ref|XP_015387105.1|/0/PREDICTED: protein LONGIFOLIA 1 isoform X3 [Citrus sinensis]
Cs4g13460	973	6.1	14.605	1.25958	Up	0.858376	gene=Cs4g13460 CDS=1-732	K01047|1|2e-51|202|mus:103978222|secretory phospholipase A2 [EC:3.1.1.4]	-	GO:0046872//metal ion binding	GO:0019637//organophosphate metabolic process;GO:0006629//lipid metabolic process	gi|295646609|gb|ADF55750.1|/8.48505e-130/phospholipase A2 beta [Citrus sinensis]
Cs3g10530	333	3.59	8.595	1.25951	Up	0.822086	gene=Cs3g10530 CDS=1-333	K09517|1|2e-34|89.4|atr:18445100|DnaJ homolog subfamily B member 11	-	GO:0005515//protein binding	GO:0044267//cellular protein metabolic process	gi|586765528|ref|XP_006855308.1|/1.91347e-33/PREDICTED: dnaJ protein ERDJ3B [Amborella trichopoda]
Cs8g02670	597	27.145	64.9	1.25753	Up	0.887951	gene=Cs8g02670 CDS=1-597	K04392|1|1e-96|352|cic:CICLE_v10029311mg|Ras-related C3 botulinum toxin substrate 1	GO:0044424	GO:0032561//guanyl ribonucleotide binding;GO:0004620//phospholipase activity	GO:0035556//intracellular signal transduction	gi|567859900|ref|XP_006422604.1|/9.22705e-96/hypothetical protein CICLE_v10029311mg [Citrus clementina]
Cs9g03730	2038	15.81	37.74	1.25526	Up	0.883362	gene=Cs9g03730 CDS=185-1555	K01184|1|6e-23|110|crb:CARUB_v10013685mg|polygalacturonase [EC:3.2.1.15];K01213|5|2e-21|105|smo:SELMODRAFT_111266|galacturan 1,4-alpha-galacturonidase [EC:3.2.1.67]	-	-	-	gi|567852635|ref|XP_006419481.1|/0/hypothetical protein CICLE_v10004942mg [Citrus clementina]
Cs1g03510	1263	3.42	8.155	1.25369	Up	0.816507	gene=Cs1g03510 CDS=236-1024	K09286|1|7e-31|135|tcc:TCM_037194|EREBP-like factor	-	-	GO:0006351//transcription, DNA-templated	gi|567905770|ref|XP_006445373.1|/2.29574e-91/hypothetical protein CICLE_v10021740mg [Citrus clementina]
orange1.1t04061	3108	7.195	17.145	1.25272	Up	0.864817	gene=orange1.1t04061 CDS=1-3108	K10395|1|0.0|1966|cit:102624205|kinesin family member 4/21/27	GO:0015630//microtubule cytoskeleton	GO:0003774//motor activity;GO:0032559	GO:0007017//microtubule-based process	gi|568883434|ref|XP_006494475.1|/0/PREDICTED: kinesin-like protein FRA1 isoform X3 [Citrus sinensis]
Cs3g26730	507	417.78	995.495	1.25267	Up	0.891424	gene=Cs3g26730 CDS=1-507	K02638|1|4e-69|260|cic:CICLE_v10002698mg|plastocyanin	GO:0009507//chloroplast;GO:0009579//thylakoid	GO:0046872//metal ion binding	-	gi|567885415|ref|XP_006435266.1|/2.34631e-68/hypothetical protein CICLE_v10002698mg [Citrus clementina]
Cs5g05850	4108	6.585	15.68	1.25167	Up	0.860775	gene=Cs5g05850 CDS=524-3877	K17422|1|0.0|922|mtr:MTR_5g045910|large subunit ribosomal protein L41;K00924|2|1e-158|561|gmx:732625|;K13420|5|1e-146|521|cit:102618529|LRR receptor-like serine/threonine-protein kinase FLS2 [EC:2.7.11.1]	GO:0031224//intrinsic component of membrane	GO:0004871//signal transducer activity;GO:0004672//protein kinase activity;GO:0016628//oxidoreductase activity, acting on the CH-CH group of donors, NAD or NADP as acceptor;GO:0032559	GO:0006464//cellular protein modification process	gi|568845975|ref|XP_006476839.1|/0/PREDICTED: probable LRR receptor-like serine/threonine-protein kinase At4g26540 [Citrus sinensis]
Cs3g02870	3310	5.465	13.005	1.25077	Up	0.851324	gene=Cs3g02870 CDS=44-3118	K13428|1|0.0|752|eus:EUTSA_v10015316mg|LRR receptor-like serine/threonine-protein kinase EFR [EC:2.7.11.1];K04730|5|0.0|733|cit:102630271|interleukin-1 receptor-associated kinase 1 [EC:2.7.11.1]	-	-	-	gi|568833504|ref|XP_006470932.1|/0/PREDICTED: putative receptor-like protein kinase At3g47110 isoform X1 [Citrus sinensis]
Cs6g17380	1369.69	3.845	9.14	1.24921	Up	0.82659	gene=Cs6g17380 CDS=2-877	K04730|1|4e-16|87.4|sbi:SORBI_02g000390|interleukin-1 receptor-associated kinase 1 [EC:2.7.11.1];K04733|5|8e-11|69.7|mtr:MTR_083s0014|interleukin-1 receptor-associated kinase 4 [EC:2.7.11.1]	-	-	-	gi|641831762|gb|KDO50811.1|/7.88471e-137/hypothetical protein CISIN_1g022862mg [Citrus sinensis]
Cs7g24820	967	4.315	10.235	1.24608	Up	0.835073	gene=Cs7g24820 CDS=21-812	K08233|1|4e-75|281|aly:ARALYDRAFT_320178|polyneuridine-aldehyde esterase [EC:3.1.1.78]	-	-	-	gi|567887876|ref|XP_006436460.1|/1.16279e-139/hypothetical protein CICLE_v10032396mg [Citrus clementina]
Cs1g04570	4300.46	33.8	80.15	1.24568	Up	0.888519	gene=Cs1g04570 CDS=13-2523	K10999|1|0.0|2039|cic:CICLE_v10024766mg|cellulose synthase A [EC:2.4.1.12]	GO:0031224//intrinsic component of membrane;GO:0031224//intrinsic component of membrane;GO:0031224//intrinsic component of membrane;GO:0031224//intrinsic component of membrane;GO:0031224//intrinsic component of membrane	GO:0016759//cellulose synthase activity;GO:0046914//transition metal ion binding;GO:0016759//cellulose synthase activity;GO:0046914//transition metal ion binding;GO:0016759//cellulose synthase activity;GO:0046914//transition metal ion binding;GO:0016759//cellulose synthase activity;GO:0046914//transition metal ion binding;GO:0016759//cellulose synthase activity;GO:0046914//transition metal ion bi…	GO:0045229//external encapsulating structure organization;GO:0009250//glucan biosynthetic process;GO:0045229//external encapsulating structure organization;GO:0009250//glucan biosynthetic process;GO:0045229//external encapsulating structure organization;GO:0009250//glucan biosynthetic process;GO:0045229//external encapsulating structure organization;GO:0009250//glucan biosynthetic process;GO:0045…	gi|567870565|ref|XP_006427904.1|/0/hypothetical protein CICLE_v10024766mg [Citrus clementina]
Cs5g10810	3068	199.11	470.305	1.24003	Up	0.891024	gene=Cs5g10810 CDS=185-1267	K08910|1|8e-101|294|cit:102630539|light-harvesting complex I chlorophyll a/b binding protein 4	GO:0043231//intracellular membrane-bounded organelle	GO:0003677//DNA binding;GO:0001071//nucleic acid binding transcription factor activity	GO:0006351//transcription, DNA-templated	gi|985446823|ref|XP_015385344.1|/0/PREDICTED: agamous-like MADS-box protein AGL65 isoform X2 [Citrus sinensis]
Cs2g04390	1533.58	6.19	14.62	1.23993	Up	0.857134	gene=Cs2g04390 CDS=567-1550	K14503|1|1e-15|84.3|tcc:TCM_033994|brassinosteroid resistant 1/2	-	-	-	gi|567914491|ref|XP_006449559.1|/2.39194e-158/hypothetical protein CICLE_v10015910mg [Citrus clementina]
orange1.1t02719	2415	81.185	191.305	1.23659	Up	0.890435	gene=orange1.1t02719 CDS=356-2173	K01051|1|9e-132|471|pvu:PHAVU_007G218500g|pectinesterase [EC:3.1.1.11]	-	-	-	gi|568880823|ref|XP_006493306.1|/0/PREDICTED: probable pectinesterase/pectinesterase inhibitor 61 [Citrus sinensis]
Cs5g04870	2125.62	9.97	23.455	1.23423	Up	0.873237	gene=Cs5g04870 CDS=1367-2293	K00966|1|0.0|634|cic:CICLE_v10020350mg|mannose-1-phosphate guanylyltransferase [EC:2.7.7.13]	-	GO:0008905//mannose-phosphate guanylyltransferase activity;GO:0008905//mannose-phosphate guanylyltransferase activity;GO:0008905//mannose-phosphate guanylyltransferase activity;GO:0016779//nucleotidyltransferase activity	GO:0008152//metabolic process;GO:0008152//metabolic process;GO:0008152//metabolic process	gi|567894486|ref|XP_006439731.1|/0/hypothetical protein CICLE_v10020350mg [Citrus clementina]
Cs4g12180	2051	7.92	18.605	1.23212	Up	0.866691	gene=Cs4g12180 CDS=560-1888	-	GO:0044464	GO:0046914//transition metal ion binding	-	gi|567920258|ref|XP_006452135.1|/0/hypothetical protein CICLE_v10008310mg [Citrus clementina]
Cs5g08740	2475	4.24	9.96	1.23208	Up	0.831537	gene=Cs5g08740 CDS=284-2014	K01835|1|1e-67|259|mtr:MTR_1g102030|phosphoglucomutase [EC:5.4.2.2];K13506|2|1e-54|215|mdm:103446271|glycerol-3-phosphate O-acyltransferase 3/4 [EC:2.3.1.15];K14294|3|6e-07|57.4|gmx:102664750|partner of Y14 and mago	-	-	-	gi|568846683|ref|XP_006477177.1|/0/PREDICTED: uncharacterized protein At1g04910 [Citrus sinensis]
orange1.1t01865	3296	3.13	7.345	1.2306	Up	0.802657	gene=orange1.1t01865 CDS=154-2955	K17285|1|0.0|967|egr:104414265|selenium-binding protein 1;K00924|2|0.0|831|tcc:TCM_017539|	GO:0016020//membrane	GO:0004672//protein kinase activity;GO:0000166//nucleotide binding	-	gi|568879119|ref|XP_006492525.1|/0/PREDICTED: receptor-like kinase TMK4 [Citrus sinensis]
Cs5g29670	1818.86	17.095	40.095	1.22985	Up	0.882667	gene=Cs5g29670 CDS=477-1334	K06041|1|5e-161|568|cic:CICLE_v10021043mg|arabinose-5-phosphate isomerase [EC:5.3.1.13]	-	GO:0030246//carbohydrate binding;GO:0016861//intramolecular oxidoreductase activity, interconverting aldoses and ketoses;GO:0030246//carbohydrate binding;GO:0016861//intramolecular oxidoreductase activity, interconverting aldoses and ketoses	GO:0044238//primary metabolic process;GO:0044238//primary metabolic process	gi|567902672|ref|XP_006443824.1|/0/hypothetical protein CICLE_v10021043mg [Citrus clementina]
Cs2g02120	2525.76	55.775	130.74	1.22901	Up	0.889424	gene=Cs2g02120 CDS=367-1938	K14445|1|0.0|1078|cic:CICLE_v10014770mg|solute carrier family 13 (sodium-dependent dicarboxylate transporter), member 2/3/5	GO:0044464;GO:0044464	-	GO:0030001//metal ion transport;GO:0030001//metal ion transport	gi|567915123|ref|XP_006449875.1|/0/hypothetical protein CICLE_v10014770mg [Citrus clementina]
Cs3g16730	2495.67	71.115	166.695	1.22899	Up	0.889909	gene=Cs3g16730 CDS=1143-2450	K02492|1|0.0|829|cit:102624392|glutamyl-tRNA reductase [EC:1.2.1.70]	GO:0044424;GO:0044424	GO:0016620//oxidoreductase activity, acting on the aldehyde or oxo group of donors, NAD or NADP as acceptor;GO:0016616//oxidoreductase activity, acting on the CH-OH group of donors, NAD or NADP as acceptor;GO:0000166//nucleotide binding;GO:0016620//oxidoreductase activity, acting on the aldehyde or oxo group of donors, NAD or NADP as acceptor;GO:0016616//oxidoreductase activity, acting on the CH-…	GO:0006778//porphyrin-containing compound metabolic process;GO:0018130;GO:0006778//porphyrin-containing compound metabolic process;GO:0018130	gi|568836726|ref|XP_006472385.1|/0/PREDICTED: glutamyl-tRNA reductase 1, chloroplastic [Citrus sinensis]
Cs2g20600	1037.7	3.315	7.765	1.22798	Up	0.808572	gene=Cs2g20600 CDS=373-906	K17592|1|2e-06|54.3|vcn:VOLCADRAFT_118510|sacsin	-	-	-	gi|567910675|ref|XP_006447651.1|/1.28522e-94/hypothetical protein CICLE_v10016774mg [Citrus clementina]
Cs8g19710	3382.69	7.975	18.675	1.22755	Up	0.866712	gene=Cs8g19710 CDS=1038-1775	K15103|1|1e-157|558|cic:CICLE_v10028916mg|solute carrier family 25 (mitochondrial uncoupling protein), member 8/9	-	-	-	gi|568870524|ref|XP_006488452.1|/0/PREDICTED: uncharacterized protein LOC102627701 [Citrus sinensis]
Cs8g10280	1391.42	24.9	58.27	1.22661	Up	0.885909	gene=Cs8g10280 CDS=349-993	K01673|1|1e-149|530|cit:102626530|carbonic anhydrase [EC:4.2.1.1]	-	GO:0016836//hydro-lyase activity;GO:0046914//transition metal ion binding;GO:0016836//hydro-lyase activity;GO:0046914//transition metal ion binding;GO:0016836//hydro-lyase activity;GO:0046914//transition metal ion binding;GO:0016836//hydro-lyase activity;GO:0046914//transition metal ion binding;GO:0016836//hydro-lyase activity;GO:0046914//transition metal ion binding;GO:0016836//hydro-lyase activ…	-	gi|568868451|ref|XP_006487506.1|/6.32451e-151/PREDICTED: beta carbonic anhydrase 5, chloroplastic-like isoform X1 [Citrus sinensis]
Cs4g17140	2872.96	7.575	17.725	1.22647	Up	0.864817	gene=Cs4g17140 CDS=253-2217	K04733|1|1e-112|408|dosa:Os01t0819100-01|interleukin-1 receptor-associated kinase 4 [EC:2.7.11.1];K04730|3|5e-74|280|zma:100381972|interleukin-1 receptor-associated kinase 1 [EC:2.7.11.1]	GO:0016020//membrane;GO:0016020//membrane	GO:0004672//protein kinase activity;GO:0004672//protein kinase activity	-	gi|568843757|ref|XP_006475765.1|/0/PREDICTED: probable inactive receptor kinase At2g26730 [Citrus sinensis]
orange1.1t01624	1015.06	5.045	11.785	1.22403	Up	0.843199	gene=orange1.1t01624 CDS=29-769	-	-	-	-	gi|641821495|gb|KDO41167.1|/1.08102e-98/hypothetical protein CISIN_1g023399mg [Citrus sinensis]
Cs7g08180	1476	4.925	11.5	1.22344	Up	0.841894	gene=Cs7g08180 CDS=484-1476	K18810|1|1e-163|576|cit:102622171|cyclin D1/2/4, plant	-	-	GO:0009987//cellular process	gi|568860567|ref|XP_006483788.1|/1.06311e-162/PREDICTED: cyclin-D1-1 [Citrus sinensis]
Cs3g09180	865	7.095	16.56	1.22283	Up	0.861533	gene=Cs3g09180 CDS=223-717	-	-	-	-	gi|567880319|ref|XP_006432718.1|/1.09714e-58/hypothetical protein CICLE_v10001336mg [Citrus clementina]
orange1.1t02944	1899	9.185	21.35	1.21688	Up	0.870374	gene=orange1.1t02944 CDS=171-1700	K14985|1|2e-158|560|mtr:MTR_5g094570|26-hydroxylase [EC:1.14.-.-];K13267|2|4e-155|548|gmx:100814284|flavonoid 6-hydroxylase [EC:1.14.13.-];K15472|3|6e-152|538|sot:102603857|premnaspirodiene oxygenase [EC:1.14.13.121];K17854|5|4e-139|495|egr:104417836|cytochrome P450, family 2, subfamily K	-	-	-	gi|568881279|ref|XP_006493509.1|/0/PREDICTED: cytochrome P450 71D11-like [Citrus sinensis]
Cs9g01980	1959.9	26.44	61.435	1.21634	Up	0.885909	gene=Cs9g01980 CDS=1255-1812	-	-	-	-	gi|568871274|ref|XP_006488815.1|/5.96965e-103/PREDICTED: uncharacterized protein LOC102611530 [Citrus sinensis]
Cs7g11730	1452	13.165	30.575	1.21564	Up	0.878479	gene=Cs7g11730 CDS=56-1141	K13379|1|0.0|766|cic:CICLE_v10031914mg|reversibly glycosylated polypeptide / UDP-arabinopyranose mutase [EC:2.4.1.- 5.4.99.30]	GO:0044459;GO:0030312//external encapsulating structure	GO:0035251//UDP-glucosyltransferase activity	GO:0045229//external encapsulating structure organization;GO:0009250//glucan biosynthetic process	gi|567890729|ref|XP_006437885.1|/0/hypothetical protein CICLE_v10031914mg [Citrus clementina]
Cs3g05800	1017	40.985	95.15	1.21511	Up	0.888183	gene=Cs3g05800 CDS=130-747	K13899|1|1e-56|220|cic:CICLE_v10017209mg|cystatin-C	-	-	-	gi|568834137|ref|XP_006471203.1|/7.51828e-116/PREDICTED: cysteine proteinase inhibitor 5-like [Citrus sinensis]
Cs8g18050	453	4.67	10.835	1.2142	Up	0.836863	gene=Cs8g18050 CDS=1-453	K11251|1|6e-46|182|cic:CICLE_v10029498mg|histone H2A	GO:0000785//chromatin;GO:0043231//intracellular membrane-bounded organelle	GO:0003676//nucleic acid binding	GO:0034728//nucleosome organization	gi|985463041|ref|XP_015388835.1|/3.62277e-45/PREDICTED: histone H2A [Citrus sinensis]
Cs6g12600	3279	4.905	11.38	1.21418	Up	0.839894	gene=Cs6g12600 CDS=1-3279	K08857|1|0.0|2019|cit:102608053|NIMA (never in mitosis gene a)-related kinase [EC:2.7.11.1]	-	-	-	gi|568855902|ref|XP_006481534.1|/0/PREDICTED: serine/threonine-protein kinase Nek5 [Citrus sinensis]
Cs5g02430	886	156.95	361.89	1.20525	Up	0.889446	gene=Cs5g02430 CDS=85-618	-	-	-	-	gi|568845066|ref|XP_006476399.1|/6.46259e-78/PREDICTED: uncharacterized protein LOC102614628 [Citrus sinensis]
Cs5g18380	756	3.425	7.875	1.20118	Up	0.807161	gene=Cs5g18380 CDS=1-756	-	-	-	-	gi|985448585|ref|XP_015385729.1|/3.86466e-71/PREDICTED: translation initiation factor IF-2-like [Citrus sinensis]
Cs4g06030	1849.59	195.84	449.255	1.19786	Up	0.889172	gene=Cs4g06030 CDS=273-1109	K18787|1|2e-168|593|cit:102612657|thermospermine synthase [EC:2.5.1.79]	-	GO:0016765//transferase activity, transferring alkyl or aryl (other than methyl) groups;GO:0016765//transferase activity, transferring alkyl or aryl (other than methyl) groups;GO:0016765//transferase activity, transferring alkyl or aryl (other than methyl) groups	GO:0006596//polyamine biosynthetic process;GO:0006596//polyamine biosynthetic process;GO:0006596//polyamine biosynthetic process	gi|568841050|ref|XP_006474475.1|/0/PREDICTED: thermospermine synthase ACAULIS5 [Citrus sinensis]
Cs4g16735	582	4.04	9.25	1.1951	Up	0.823349	gene=Cs4g16735 CDS=199-377	K02888|1|4e-10|47.4|cit:102624292|large subunit ribosomal protein L21	-	-	-	gi|985457373|ref|XP_015387579.1|/1.66716e-13/PREDICTED: protein FAR1-RELATED SEQUENCE 2-like [Citrus sinensis]
Cs4g01125	919	6.615	15.145	1.19503	Up	0.855934	gene=Cs4g01125 CDS=185-444	-	-	-	-	gi|568839945|ref|XP_006473935.1|/3.96149e-33/PREDICTED: uncharacterized protein LOC102614714 [Citrus sinensis]
Cs2g10040	1897.2	3.715	8.5	1.1941	Up	0.815118	gene=Cs2g10040 CDS=732-1448	-	-	-	-	gi|568828016|ref|XP_006468341.1|/5.53744e-143/PREDICTED: fatty acid 2-hydroxylase 1-like [Citrus sinensis]
Cs5g06860	434	30.89	70.58	1.19212	Up	0.885299	gene=Cs5g06860 CDS=40-216	-	-	-	-	gi|568846273|ref|XP_006476981.1|/1.29042e-10/PREDICTED: uncharacterized protein LOC102623831 [Citrus sinensis]
Cs7g26410	2715	93.505	213.395	1.19041	Up	0.888477	gene=Cs7g26410 CDS=371-1858	K01381|1|1e-28|129|smo:SELMODRAFT_13348|saccharopepsin [EC:3.4.23.25];K00924|2|4e-28|127|tcc:TCM_041550|	-	GO:0008233//peptidase activity	-	gi|568864779|ref|XP_006485768.1|/0/PREDICTED: protein ASPARTIC PROTEASE IN GUARD CELL 1 [Citrus sinensis]
Cs4g03520	1607.72	6.82	15.55	1.18907	Up	0.856523	gene=Cs4g03520 CDS=128-1252	K06085|1|0.0|697|cic:CICLE_v10008675mg|synovial sarcoma, X breakpoint 2 interacting protein	-	-	-	gi|568840464|ref|XP_006474187.1|/0/PREDICTED: afadin- and alpha-actinin-binding protein isoform X1 [Citrus sinensis]
orange1.1t03504	1701	221.855	504.64	1.18564	Up	0.888898	gene=orange1.1t03504 CDS=305-1066	K08917|1|6e-138|491|cit:102609463|light-harvesting complex II chlorophyll a/b binding protein 6	GO:0009536//plastid	-	GO:0006091//generation of precursor metabolites and energy	gi|568882390|ref|XP_006494019.1|/4.10847e-137/PREDICTED: chlorophyll a-b binding protein CP24 10A, chloroplastic [Citrus sinensis]
Cs2g16620	2760.12	51.455	116.645	1.18074	Up	0.886962	gene=Cs2g16620 CDS=150-1739	K13947|1|0.0|1016|cit:102631111|auxin efflux carrier family	GO:0031224//intrinsic component of membrane;GO:0031224//intrinsic component of membrane	-	GO:0006810//transport;GO:0006810//transport	gi|568829723|ref|XP_006469168.1|/0/PREDICTED: auxin efflux carrier component 3 isoform X1 [Citrus sinensis]
orange1.1t01918	2835	3.545	8.015	1.17692	Up	0.807077	gene=orange1.1t01918 CDS=1-2835	K15078|1|2e-143|511|tcc:TCM_005809|structure-specific endonuclease subunit SLX1 [EC:3.6.1.-];K19613|3|1e-142|506|cit:102615794|leucine-rich repeat protein SHOC2	-	-	-	gi|568879235|ref|XP_006492566.1|/0/PREDICTED: putative disease resistance protein RGA3 isoform X1 [Citrus sinensis]
Cs2g18330	5005	5.165	11.65	1.17349	Up	0.83861	gene=Cs2g18330 CDS=275-2644	K02184|1|3e-35|151|ppp:PHYPADRAFT_159956|formin 2	-	-	GO:0016043//cellular component organization	gi|568830133|ref|XP_006469362.1|/0/PREDICTED: formin-like protein 1 [Citrus sinensis]
Cs3g23940	1110	4.555	10.265	1.17221	Up	0.828885	gene=Cs3g23940 CDS=184-897	-	-	-	-	gi|567884565|ref|XP_006434841.1|/5.54547e-123/hypothetical protein CICLE_v10002336mg [Citrus clementina]
Cs6g11690	1486	16.23	36.575	1.17219	Up	0.878605	gene=Cs6g11690 CDS=316-1179	K09872|1|1e-156|553|cit:102608729|aquaporin PIP	GO:0031224//intrinsic component of membrane	-	GO:0006810//transport	gi|568855732|ref|XP_006481455.1|/7.44159e-156/PREDICTED: aquaporin PIP2-2-like [Citrus sinensis]
Cs7g19920	2176	11.7	26.31	1.1691	Up	0.872374	gene=Cs7g19920 CDS=174-1859	K08332|1|4e-105|383|ppp:PHYPADRAFT_187409|vacuolar protein 8	-	-	-	gi|568863369|ref|XP_006485121.1|/0/PREDICTED: uncharacterized protein LOC102610303 [Citrus sinensis]
orange1.1t05772	168	5.175	11.635	1.16884	Up	0.838273	gene=orange1.1t05772 CDS=1-168	K00847|1|1e-26|118|cic:CICLE_v10020949mg|fructokinase [EC:2.7.1.4]	GO:0016020//membrane	GO:0004396//hexokinase activity	GO:0006796//phosphate-containing compound metabolic process;GO:0019321	gi|985449546|ref|XP_015386012.1|/1.10793e-25/PREDICTED: probable fructokinase-4, partial [Citrus sinensis]
orange1.1t02793	1293	15.31	34.41	1.16835	Up	0.877847	gene=orange1.1t02793 CDS=1-1293	K13065|1|0.0|823|cit:102624577|shikimate O-hydroxycinnamoyltransferase [EC:2.3.1.133]	-	GO:0050737	-	gi|568881008|ref|XP_006493385.1|/0/PREDICTED: shikimate O-hydroxycinnamoyltransferase [Citrus sinensis]
orange1.1t01087	2078.67	4.005	8.945	1.15928	Up	0.816634	gene=orange1.1t01087 CDS=171-1649	K00924|1|3e-159|563|tcc:TCM_041550|;K01381|5|1e-34|148|smo:SELMODRAFT_13348|saccharopepsin [EC:3.4.23.25]	-	GO:0004175//endopeptidase activity;GO:0004175//endopeptidase activity	GO:0019538//protein metabolic process;GO:0019538//protein metabolic process	gi|567871861|ref|XP_006428520.1|/0/hypothetical protein CICLE_v10011553mg [Citrus clementina]
Cs7g18350	2064	21.555	48.105	1.15816	Up	0.880857	gene=Cs7g18350 CDS=366-1538	K12449|1|0.0|792|cit:102613581|UDP-apiose/xylose synthase	GO:0005576//extracellular region	GO:0016831//carboxy-lyase activity;GO:0048037//cofactor binding	GO:0009225//nucleotide-sugar metabolic process	gi|568863019|ref|XP_006484961.1|/0/PREDICTED: UDP-D-apiose/UDP-D-xylose synthase 2 [Citrus sinensis]
Cs5g05040	1445.68	99.12	221.125	1.15761	Up	0.88692	gene=Cs5g05040 CDS=361-918	-	-	-	-	gi|568845754|ref|XP_006476732.1|/9.56334e-88/PREDICTED: uncharacterized protein LOC102631241 [Citrus sinensis]
Cs7g04140	1707	4.325	9.645	1.15708	Up	0.822991	gene=Cs7g04140 CDS=438-1433	K15275|1|0.0|654|cit:102630362|solute carrier family 35 (UDP-galactose transporter), member B1	GO:0031224//intrinsic component of membrane	-	GO:0006810//transport	gi|568859357|ref|XP_006483207.1|/0/PREDICTED: UDP-galactose/UDP-glucose transporter 3 [Citrus sinensis]
orange1.1t02803	1504	4.155	9.26	1.15616	Up	0.819644	gene=orange1.1t02803 CDS=273-1346	-	-	-	-	gi|985470919|ref|XP_015381106.1|/1.52738e-140/PREDICTED: kinase-interacting family protein isoform X1 [Citrus sinensis]
Cs3g11360	2707	8.26	18.395	1.1551	Up	0.861428	gene=Cs3g11360 CDS=281-2518	K08867|1|0.0|1504|cit:102607812|WNK lysine deficient protein kinase [EC:2.7.11.1]	-	-	-	gi|567880969|ref|XP_006433043.1|/0/hypothetical protein CICLE_v10000387mg [Citrus clementina]
orange1.1t04313	1362	4.135	9.175	1.14982	Up	0.81777	gene=orange1.1t04313 CDS=1-1362	K15502|1|4e-12|73.6|mis:MICPUN_60802|serine/threonine-protein phosphatase 6 regulatory ankyrin repeat subunit A;K06694|3|2e-11|71.2|pda:103701543|26S proteasome non-ATPase regulatory subunit 10;K19626|5|8e-09|62.4|gmx:102660446|inversin	-	-	-	gi|568883876|ref|XP_006494668.1|/0/PREDICTED: ankyrin-1-like [Citrus sinensis]
Cs5g26470	1241	33.595	74.325	1.1456	Up	0.883341	gene=Cs5g26470 CDS=110-1075	K17894|1|2e-26|120|sita:101775857|GATA-binding protein 2;K19027|2|6e-06|52.8|obr:102720665|zinc finger FYVE domain-containing protein 26	-	-	-	gi|567901814|ref|XP_006443395.1|/3.96202e-80/hypothetical protein CICLE_v10021190mg [Citrus clementina]
Cs2g28500	1246	3.79	8.38	1.14475	Up	0.807498	gene=Cs2g28500 CDS=20-799	K03549|1|4e-22|106|mtr:MTR_092s0008|KUP system potassium uptake protein	-	-	-	gi|985436992|ref|XP_015383226.1|/1.03323e-136/PREDICTED: uncharacterized protein LOC107175905 [Citrus sinensis]
Cs1g14830	2640.12	3.99	8.82	1.14439	Up	0.813266	gene=Cs1g14830 CDS=123-1841	K01183|1|4e-131|318|gmx:100794508|chitinase [EC:3.2.1.14];K04733|3|6e-119|302|sly:101261691|interleukin-1 receptor-associated kinase 4 [EC:2.7.11.1]	-	-	-	gi|568822334|ref|XP_006465587.1|/0/PREDICTED: G-type lectin S-receptor-like serine/threonine-protein kinase At1g67520 [Citrus sinensis]
Cs3g16525	656.87	3.565	7.875	1.14338	Up	0.800994	gene=Cs3g16525 CDS=76-397	-	GO:0031224//intrinsic component of membrane;GO:0031224//intrinsic component of membrane	-	-	gi|568836672|ref|XP_006472360.1|/7.97104e-51/PREDICTED: ergosterol biosynthetic protein 28 [Citrus sinensis]
orange1.1t00273	3107.64	15.24	33.595	1.14038	Up	0.875489	gene=orange1.1t00273 CDS=420-2471	K13648|1|0.0|1232|cic:CICLE_v10019146mg|alpha-1,4-galacturonosyltransferase [EC:2.4.1.43]	-	GO:0016740//transferase activity;GO:0016740//transferase activity;GO:0016740//transferase activity	-	gi|567905430|ref|XP_006445203.1|/0/hypothetical protein CICLE_v10019146mg [Citrus clementina]
Cs6g17620	2425	5.05	11.12	1.1388	Up	0.832442	gene=Cs6g17620 CDS=499-1611	K04730|1|7e-130|464|egr:104422136|interleukin-1 receptor-associated kinase 1 [EC:2.7.11.1];K04733|3|2e-88|327|rcu:RCOM_0284990|interleukin-1 receptor-associated kinase 4 [EC:2.7.11.1]	-	GO:0004672//protein kinase activity;GO:0032559;GO:0004672//protein kinase activity;GO:0032559	GO:0006464//cellular protein modification process;GO:0006464//cellular protein modification process	gi|568857169|ref|XP_006482139.1|/0/PREDICTED: serine/threonine-protein kinase CDL1-like [Citrus sinensis]
Cs3g25940	2617	12.215	26.895	1.13868	Up	0.870795	gene=Cs3g25940 CDS=477-2051	K01179|1|3e-97|357|mus:103979301|endoglucanase [EC:3.2.1.4]	-	GO:0004553//hydrolase activity, hydrolyzing O-glycosyl compounds	GO:0044238//primary metabolic process	gi|568839334|ref|XP_006473639.1|/0/PREDICTED: endoglucanase 10-like [Citrus sinensis]
Cs5g15150	1593	11.305	24.82	1.13454	Up	0.867975	gene=Cs5g15150 CDS=234-860	-	GO:0016020//membrane	-	-	gi|567899472|ref|XP_006442224.1|/1.35951e-102/hypothetical protein CICLE_v10022266mg [Citrus clementina]
Cs2g18590	2111.75	3.845	8.44	1.13426	Up	0.806572	gene=Cs2g18590 CDS=121-1491	K03575|1|0.0|848|cic:CICLE_v10015195mg|A/G-specific adenine glycosylase [EC:3.2.2.-]	-	-	-	gi|985435562|ref|XP_006469387.2|/0/PREDICTED: adenine DNA glycosylase [Citrus sinensis]
Cs9g19340	1738	7.09	15.55	1.13306	Up	0.851703	gene=Cs9g19340 CDS=138-1538	-	-	-	-	gi|567858656|ref|XP_006422011.1|/0/hypothetical protein CICLE_v10004922mg [Citrus clementina]
Cs2g25040	1356.92	3.96	8.675	1.13136	Up	0.810171	gene=Cs2g25040 CDS=112-1227	K01052|1|1e-144|513|pper:PRUPE_ppa006507mg|lysosomal acid lipase/cholesteryl ester hydrolase [EC:3.1.1.13]	-	-	GO:0044238//primary metabolic process;GO:0044238//primary metabolic process;GO:0044238//primary metabolic process	gi|567909573|ref|XP_006447100.1|/0/hypothetical protein CICLE_v10015421mg [Citrus clementina]
Cs3g27870	998	5.8	12.705	1.13127	Up	0.839957	gene=Cs3g27870 CDS=131-727	K19040|1|4e-22|105|gmx:100780127|E3 ubiquitin-protein ligase ATL10/75/76/77/78 [EC:2.3.2.27]	-	-	-	gi|567885719|ref|XP_006435418.1|/1.69417e-72/hypothetical protein CICLE_v10004041mg [Citrus clementina]
Cs6g11600	2529	8.915	19.495	1.1288	Up	0.860944	gene=Cs6g11600 CDS=596-1984	-	-	-	GO:0008152//metabolic process	gi|567872415|ref|XP_006428797.1|/0/hypothetical protein CICLE_v10011672mg [Citrus clementina]
Cs7g32350	1212.51	7.33	16.02	1.12799	Up	0.85284	gene=Cs7g32350 CDS=803-1219	K09377|1|7e-109|394|cic:CICLE_v10032838mg|cysteine and glycine-rich protein	-	GO:0046914//transition metal ion binding;GO:0046914//transition metal ion binding;GO:0046914//transition metal ion binding	-	gi|567886070|ref|XP_006435557.1|/4.51364e-79/hypothetical protein CICLE_v10032838mg [Citrus clementina]
orange1.1t03468	1271	8.335	18.215	1.12787	Up	0.858502	gene=orange1.1t03468 CDS=344-1030	K10352|1|2e-06|54.3|ppp:PHYPADRAFT_164043|myosin heavy chain	-	-	-	gi|568882332|ref|XP_006493992.1|/1.64721e-121/PREDICTED: uncharacterized protein PF11_0207 [Citrus sinensis]
Cs9g05840	467	14.405	31.47	1.12741	Up	0.87309	gene=Cs9g05840 CDS=73-315	K16865|1|1e-06|52.4|cre:CHLREDRAFT_192147|programmed cell death protein 4	-	-	-	gi|567853255|ref|XP_006419791.1|/3.12838e-41/hypothetical protein CICLE_v10006350mg [Citrus clementina]
Cs1g07460	1223	4.665	10.185	1.1265	Up	0.823833	gene=Cs1g07460 CDS=212-982	-	-	-	-	gi|568820532|ref|XP_006464769.1|/1.92046e-111/PREDICTED: VQ motif-containing protein 19 [Citrus sinensis]
Cs2g17840	3603	15.205	33.165	1.12512	Up	0.874184	gene=Cs2g17840 CDS=426-3269	K00924|1|0.0|1172|vvi:100265723|	GO:0016020//membrane	GO:0004672//protein kinase activity;GO:0000166//nucleotide binding	-	gi|568829967|ref|XP_006469286.1|/0/PREDICTED: receptor protein kinase TMK1-like [Citrus sinensis]
orange1.1t02043	1435	28.47	62.06	1.12422	Up	0.880394	gene=orange1.1t02043 CDS=129-1178	K00430|1|2e-163|576|cit:102615475|peroxidase [EC:1.11.1.7]	-	-	-	gi|568879462|ref|XP_006492677.1|/1.32997e-162/PREDICTED: peroxidase 15-like [Citrus sinensis]
Cs6g11990	1608.16	10.98	23.925	1.12364	Up	0.866564	gene=Cs6g11990 CDS=284-1309	K00856|1|0.0|689|cic:CICLE_v10012128mg|adenosine kinase [EC:2.7.1.20]	-	GO:0019206//nucleoside kinase activity;GO:0019206//nucleoside kinase activity	GO:0043101//purine-containing compound salvage;GO:0006796//phosphate-containing compound metabolic process;GO:0043101//purine-containing compound salvage;GO:0006796//phosphate-containing compound metabolic process	gi|567872325|ref|XP_006428752.1|/0/hypothetical protein CICLE_v10012128mg [Citrus clementina]
Cs6g17210	3651	3.85	8.375	1.12123	Up	0.804909	gene=Cs6g17210 CDS=106-2955	K13407|1|9e-28|127|jcu:105650214|fatty acid omega-hydroxylase [EC:1.14.-.-];K04936|3|3e-25|118|smo:SELMODRAFT_443425|potassium large conductance calcium-activated channel subfamily M alpha member 1	-	-	-	gi|568857071|ref|XP_006482093.1|/0/PREDICTED: myosin-binding protein 3 [Citrus sinensis]
Cs4g18540	1206	57.965	126.075	1.12103	Up	0.883531	gene=Cs4g18540 CDS=102-917	K04730|1|7e-17|89.0|atr:18431825|interleukin-1 receptor-associated kinase 1 [EC:2.7.11.1]	-	-	-	gi|567917652|ref|XP_006450832.1|/3.08878e-122/hypothetical protein CICLE_v10009184mg [Citrus clementina]
Cs4g04520	4153.57	35.43	77.05	1.12082	Up	0.881636	gene=Cs4g04520 CDS=441-3242	K14486|1|4e-147|523|bvg:104901644|auxin response factor	-	GO:0005488;GO:0005488;GO:0005488;GO:0005488;GO:0005488	GO:0009725//response to hormone;GO:0050794//regulation of cellular process;GO:0009725//response to hormone;GO:0050794//regulation of cellular process;GO:0009725//response to hormone;GO:0050794//regulation of cellular process;GO:0009725//response to hormone;GO:0050794//regulation of cellular process;GO:0009725//response to hormone;GO:0050794//regulation of cellular process	gi|985443034|ref|XP_006474325.2|/0/PREDICTED: LOW QUALITY PROTEIN: auxin response factor 19-like [Citrus sinensis]
Cs6g12680	3826	6.425	13.945	1.11798	Up	0.844799	gene=Cs6g12680 CDS=422-3343	K00924|1|2e-147|525|vvi:100265723|	-	-	-	gi|568855912|ref|XP_006481539.1|/0/PREDICTED: receptor-like kinase TMK3 [Citrus sinensis]
orange1.1t02029	6117.85	11.065	24.01	1.11763	Up	0.866543	gene=orange1.1t02029 CDS=111-4499	K11000|1|0.0|3719|cic:CICLE_v10014015mg|callose synthase [EC:2.4.1.-]	GO:0016020//membrane;GO:0016020//membrane	GO:0035251//UDP-glucosyltransferase activity;GO:0035251//UDP-glucosyltransferase activity	GO:0006074//(1->3)-beta-D-glucan metabolic process;GO:0006074//(1->3)-beta-D-glucan metabolic process	gi|567907203|ref|XP_006445915.1|/0/hypothetical protein CICLE_v10014015mg [Citrus clementina]
Cs3g26380	3861.04	41.37	89.685	1.11628	Up	0.882394	gene=Cs3g26380 CDS=83-3844	K05658|1|0.0|2036|cit:102612150|ATP-binding cassette, subfamily B (MDR/TAP), member 1 [EC:3.6.3.44]	GO:0031224//intrinsic component of membrane	GO:0042626//ATPase activity, coupled to transmembrane movement of substances;GO:0000166//nucleotide binding;GO:0042626//ATPase activity, coupled to transmembrane movement of substances;GO:0032559	GO:0009987//cellular process;GO:0006810//transport;GO:0006810//transport;GO:0009207	gi|568839430|ref|XP_006473687.1|/0/PREDICTED: ABC transporter B family member 13-like isoform X1 [Citrus sinensis]
Cs1g20370	1027	3.795	8.22	1.11504	Up	0.802551	gene=Cs1g20370 CDS=244-909	K10703|1|3e-118|425|cit:102610324|very-long-chain (3R)-3-hydroxyacyl-CoA dehydratase [EC:4.2.1.134]	-	-	-	gi|568823816|ref|XP_006466304.1|/2.35077e-117/PREDICTED: very-long-chain (3R)-3-hydroxyacyl-CoA dehydratase PASTICCINO 2 [Citrus sinensis]
Cs1g18380	3342.19	7.44	16.105	1.11413	Up	0.851619	gene=Cs1g18380 CDS=180-3137	K15078|1|7e-107|389|tcc:TCM_005809|structure-specific endonuclease subunit SLX1 [EC:3.6.1.-]	-	-	-	gi|568823278|ref|XP_006466045.1|/0/PREDICTED: putative disease resistance protein RGA3 [Citrus sinensis]
Cs6g01390	551	5.51	11.88	1.10841	Up	0.833768	gene=Cs6g01390 CDS=1-495	K08081|1|1e-79|295|cit:102612070|tropinone reductase I [EC:1.1.1.206]	-	-	-	gi|568853313|ref|XP_006480307.1|/8.20175e-79/PREDICTED: tropinone reductase homolog [Citrus sinensis]
Cs4g01060	2072	7.025	15.135	1.10732	Up	0.848188	gene=Cs4g01060 CDS=736-1875	-	-	-	-	gi|568839931|ref|XP_006473929.1|/0/PREDICTED: uncharacterized protein LOC102612751 [Citrus sinensis]
Cs3g20720	1286.9	12.865	27.7	1.10643	Up	0.868817	gene=Cs3g20720 CDS=434-1183	K15382|1|5e-114|411|cit:102614031|solute carrier family 50 (sugar transporter)	GO:0031224//intrinsic component of membrane;GO:0031224//intrinsic component of membrane	-	GO:0071702//organic substance transport;GO:0071702//organic substance transport	gi|568837798|ref|XP_006472908.1|/3.84892e-113/PREDICTED: bidirectional sugar transporter SWEET1 [Citrus sinensis]
Cs9g14590	2150.38	21.05	45.285	1.10521	Up	0.876773	gene=Cs9g14590 CDS=218-1939	K01193|1|0.0|1032|cit:102628296|beta-fructofuranosidase [EC:3.2.1.26]	-	GO:0004558//alpha-1,4-glucosidase activity;GO:0004558//alpha-1,4-glucosidase activity;GO:0004558//alpha-1,4-glucosidase activity;GO:0004558//alpha-1,4-glucosidase activity	GO:0044238//primary metabolic process;GO:0044238//primary metabolic process;GO:0044238//primary metabolic process;GO:0044238//primary metabolic process	gi|641846580|gb|KDO65463.1|/0/hypothetical protein CISIN_1g006523mg [Citrus sinensis]
Cs3g09280	3596	9.89	21.27	1.10478	Up	0.861828	gene=Cs3g09280 CDS=439-3063	K11446|1|0.0|763|egr:104430885|histone demethylase JARID1 [EC:1.14.11.-]	-	-	-	gi|568834882|ref|XP_006471520.1|/0/PREDICTED: lysine-specific demethylase JMJ706 isoform X1 [Citrus sinensis]
Cs3g26180	2000	14.155	30.425	1.10395	Up	0.870501	gene=Cs3g26180 CDS=339-1685	K07375|1|0.0|834|cic:CICLE_v10001140mg|tubulin beta	GO:0032991//macromolecular complex;GO:0015630//microtubule cytoskeleton	GO:0017111//nucleoside-triphosphatase activity;GO:0032561//guanyl ribonucleotide binding	GO:0043623//cellular protein complex assembly;GO:0009207;GO:0007017//microtubule-based process	gi|568839386|ref|XP_006473665.1|/0/PREDICTED: tubulin beta-6 chain [Citrus sinensis]
Cs3g15210	390	5.49	11.775	1.10085	Up	0.832379	gene=Cs3g15210 CDS=1-390	K11252|1|5e-30|98.6|sot:102590470|histone H2B	GO:0000785//chromatin;GO:0043231//intracellular membrane-bounded organelle	GO:0003676//nucleic acid binding	GO:0034728//nucleosome organization	gi|823258402|ref|XP_012461908.1|/3.89677e-29/PREDICTED: histone H2B-like [Gossypium raimondii]
Cs5g10800	2639.6	287.92	617.265	1.10022	Up	0.883846	gene=Cs5g10800 CDS=196-846	K08910|1|5e-139|421|cit:102630539|light-harvesting complex I chlorophyll a/b binding protein 4	GO:0009536//plastid;GO:0009536//plastid	-	GO:0006091//generation of precursor metabolites and energy;GO:0006091//generation of precursor metabolites and energy	gi|568847280|ref|XP_006477466.1|/4.99948e-143/PREDICTED: chlorophyll a-b binding protein P4, chloroplastic [Citrus sinensis]
Cs6g18580	1861	6.33	13.555	1.09855	Up	0.841452	gene=Cs6g18580 CDS=250-1296	K01809|1|1e-176|620|cit:102609674|mannose-6-phosphate isomerase [EC:5.3.1.8]	-	GO:0016861//intramolecular oxidoreductase activity, interconverting aldoses and ketoses;GO:0046914//transition metal ion binding;GO:0016861//intramolecular oxidoreductase activity, interconverting aldoses and ketoses;GO:0046914//transition metal ion binding	GO:0044238//primary metabolic process;GO:0044238//primary metabolic process	gi|568857376|ref|XP_006482242.1|/0/PREDICTED: mannose-6-phosphate isomerase 1 [Citrus sinensis]
Cs3g19600	2781.68	22.88	48.865	1.09471	Up	0.876416	gene=Cs3g19600 CDS=355-2079	K01897|1|0.0|1276|cit:102628813|long-chain acyl-CoA synthetase [EC:6.2.1.3]	-	GO:0015645//fatty acid ligase activity;GO:0015645//fatty acid ligase activity;GO:0015645//fatty acid ligase activity;GO:0015645//fatty acid ligase activity;GO:0015645//fatty acid ligase activity;GO:0015645//fatty acid ligase activity	-	gi|568837529|ref|XP_006472776.1|/0/PREDICTED: long chain acyl-CoA synthetase 9, chloroplastic [Citrus sinensis]
Cs9g03030	2110	7.07	15.085	1.09333	Up	0.846609	gene=Cs9g03030 CDS=517-1899	-	GO:0016020//membrane	GO:0046872//metal ion binding	-	gi|567906635|ref|XP_006445631.1|/0/hypothetical protein CICLE_v10014812mg [Citrus clementina]
orange1.1t01882	1921	12.525	26.7	1.09203	Up	0.866838	gene=orange1.1t01882 CDS=197-1624	K17193|1|1e-95|351|sot:102582586|anthocyanidin 3-O-glucoside 2'''-O-xylosyltransferase [EC:2.4.2.51]	-	GO:0035251//UDP-glucosyltransferase activity	-	gi|572153078|ref|NP_001275829.1|/0/1,6-rhamnosyltransferase [Citrus sinensis]
Cs1g04340	4150	15.21	32.37	1.08964	Up	0.871048	gene=Cs1g04340 CDS=281-3847	K13415|1|0.0|2143|cic:CICLE_v10024737mg|protein brassinosteroid insensitive 1 [EC:2.7.10.1 2.7.11.1]	GO:0031224//intrinsic component of membrane	GO:0004672//protein kinase activity;GO:0032559	GO:0006464//cellular protein modification process	gi|567870621|ref|XP_006427932.1|/0/hypothetical protein CICLE_v10024737mg [Citrus clementina]
Cs3g09300	3203.24	4.745	10.095	1.08916	Up	0.819433	gene=Cs3g09300 CDS=215-2686	K09338|1|0.0|664|cam:101508749|homeobox-leucine zipper protein	GO:0043231//intracellular membrane-bounded organelle;GO:0043231//intracellular membrane-bounded organelle;GO:0043231//intracellular membrane-bounded organelle	GO:0003677//DNA binding;GO:0001071//nucleic acid binding transcription factor activity;GO:0003677//DNA binding;GO:0001071//nucleic acid binding transcription factor activity;GO:0003677//DNA binding;GO:0001071//nucleic acid binding transcription factor activity	GO:0006351//transcription, DNA-templated;GO:0006351//transcription, DNA-templated;GO:0006351//transcription, DNA-templated	gi|568834886|ref|XP_006471522.1|/0/PREDICTED: homeobox-leucine zipper protein HDG5 isoform X1 [Citrus sinensis]
Cs8g08430	3387.79	6.69	14.225	1.08835	Up	0.843283	gene=Cs8g08430 CDS=502-2826	K11498|1|0.0|1435|cit:102617520|centromeric protein E	GO:0015630//microtubule cytoskeleton	GO:0046914//transition metal ion binding;GO:0003774//motor activity;GO:0032559	GO:0007017//microtubule-based process	gi|568868040|ref|XP_006487327.1|/0/PREDICTED: kinesin-related protein 11 isoform X3 [Citrus sinensis]
Cs6g19790	2403	9.845	20.925	1.08776	Up	0.86027	gene=Cs6g19790 CDS=577-2136	K01835|1|3e-63|244|mtr:MTR_1g102030|phosphoglucomutase [EC:5.4.2.2];K13506|2|3e-28|127|mdm:103446271|glycerol-3-phosphate O-acyltransferase 3/4 [EC:2.3.1.15];K14294|3|1e-08|63.2|gmx:102664750|partner of Y14 and mago	-	-	-	gi|568857779|ref|XP_006482442.1|/0/PREDICTED: uncharacterized protein At1g04910-like [Citrus sinensis]
Cs4g09900	1285	5.54	11.77	1.08716	Up	0.831327	gene=Cs4g09900 CDS=344-925	-	-	-	-	gi|567920860|ref|XP_006452436.1|/8.74754e-62/hypothetical protein CICLE_v10009585mg [Citrus clementina]
Cs3g24440	1817	5.455	11.56	1.08349	Up	0.829116	gene=Cs3g24440 CDS=668-1273	K19202|1|2e-43|155|mdm:103454770|histone deacetylase complex subunit SAP30	-	-	-	gi|568838938|ref|XP_006473455.1|/4.97677e-86/PREDICTED: uncharacterized protein LOC102621761 [Citrus sinensis]
Cs6g20220	977	5.93	12.565	1.08331	Up	0.834695	gene=Cs6g20220 CDS=109-612	-	-	-	-	gi|985454577|ref|XP_015387065.1|/3.80413e-37/PREDICTED: gibberellin-regulated protein 14 isoform X2 [Citrus sinensis]
Cs3g23220	3105	30.275	64.105	1.08231	Up	0.877994	gene=Cs3g23220 CDS=1-3105	K10395|1|0.0|1922|cit:102625522|kinesin family member 4/21/27	GO:0015630//microtubule cytoskeleton	GO:0003774//motor activity;GO:0032559	GO:0007017//microtubule-based process	gi|568838570|ref|XP_006473283.1|/0/PREDICTED: kinesin-like protein FRA1 isoform X1 [Citrus sinensis]
Cs6g05260	2173	4.29	9.075	1.08092	Up	0.808845	gene=Cs6g05260 CDS=35-1918	K15404|1|0.0|1214|cic:CICLE_v10011291mg|aldehyde decarbonylase [EC:4.1.99.5]	GO:0016020//membrane	-	GO:0008152//metabolic process	gi|567872763|ref|XP_006428971.1|/0/hypothetical protein CICLE_v10011291mg [Citrus clementina]
Cs9g02190	641	8.73	18.45	1.07957	Up	0.855071	gene=Cs9g02190 CDS=148-531	-	-	-	-	-
Cs4g17095	902	16.33	34.46	1.0774	Up	0.871616	gene=Cs4g17095 CDS=805-813	-	-	-	-	gi|641861725|gb|KDO80413.1|/7.34602e-85/hypothetical protein CISIN_1g000562mg [Citrus sinensis]
Cs7g09380	868	49.43	104.28	1.077	Up	0.880457	gene=Cs7g09380 CDS=180-455	-	-	-	-	gi|641863537|gb|KDO82223.1|/1.77113e-34/hypothetical protein CISIN_1g034545mg [Citrus sinensis]
Cs2g12170	2019.04	8.635	18.215	1.07686	Up	0.854397	gene=Cs2g12170 CDS=177-1346	K12373|1|0.0|763|cit:102625219|hexosaminidase [EC:3.2.1.52]	-	GO:0015929//hexosaminidase activity;GO:0043167//ion binding;GO:0015929//hexosaminidase activity;GO:0043167//ion binding	GO:0044238//primary metabolic process;GO:0044238//primary metabolic process	gi|568828617|ref|XP_006468639.1|/0/PREDICTED: beta-hexosaminidase 3 [Citrus sinensis]
Cs4g04140	468	6.715	14.155	1.07585	Up	0.841809	gene=Cs4g04140 CDS=1-468	K18633|1|9e-56|215|cic:CICLE_v10010500mg|mitotic-spindle organizing protein 1	-	-	-	gi|567922486|ref|XP_006453249.1|/5.11347e-55/hypothetical protein CICLE_v10010500mg, partial [Citrus clementina]
Cs9g04250	4520	14.985	31.575	1.07526	Up	0.869806	gene=Cs9g04250 CDS=1059-3887	K14555|1|9e-08|60.8|obr:102701078|U3 small nucleolar RNA-associated protein 13	-	-	-	gi|985464237|ref|XP_015389047.1|/0/PREDICTED: putative E3 ubiquitin-protein ligase LIN-1 isoform X3 [Citrus sinensis]
Cs4g20560	1632	9.575	20.17	1.07487	Up	0.857786	gene=Cs4g20560 CDS=150-1439	K09838|1|3e-13|77.4|gmx:100778602|zeaxanthin epoxidase [EC:1.14.13.90]	-	-	-	gi|568844694|ref|XP_006476219.1|/0/PREDICTED: 6-hydroxynicotinate 3-monooxygenase-like [Citrus sinensis]
Cs4g06430	1889	37.32	78.38	1.07054	Up	0.878479	gene=Cs4g06430 CDS=95-1708	K15397|1|0.0|1050|cit:102627644|3-ketoacyl-CoA synthase [EC:2.3.1.199]	GO:0044464	GO:0016747//transferase activity, transferring acyl groups other than amino-acyl groups	GO:0006631//fatty acid metabolic process	gi|568841168|ref|XP_006474532.1|/0/PREDICTED: 3-ketoacyl-CoA synthase 10 [Citrus sinensis]
Cs1g25110	851	8.195	17.21	1.07043	Up	0.851135	gene=Cs1g25110 CDS=152-562	K11253|1|2e-70|266|dosa:Os06t0130900-00|histone H3	GO:0000785//chromatin;GO:0043231//intracellular membrane-bounded organelle;GO:0000785//chromatin;GO:0043231//intracellular membrane-bounded organelle	GO:0003676//nucleic acid binding;GO:0003676//nucleic acid binding	GO:0034728//nucleosome organization;GO:0034728//nucleosome organization	gi|944244832|gb|KQL09126.1|/3.55618e-70/hypothetical protein SETIT_007379mg [Setaria italica]
Cs1g24880	1998	12.585	26.395	1.06856	Up	0.86507	gene=Cs1g24880 CDS=198-1472	K13420|1|7e-34|146|atr:18427291|LRR receptor-like serine/threonine-protein kinase FLS2 [EC:2.7.11.1]	-	GO:0016772//transferase activity, transferring phosphorus-containing groups	GO:0006796//phosphate-containing compound metabolic process	gi|985432150|ref|XP_015389884.1|/0/PREDICTED: LRR receptor-like serine/threonine-protein kinase EFR [Citrus sinensis]
Cs8g15520	916	6.05	12.68	1.06755	Up	0.834021	gene=Cs8g15520 CDS=158-916	K04565|1|1e-106|386|cit:102626642|superoxide dismutase, Cu-Zn family [EC:1.15.1.1]	GO:0030529//intracellular ribonucleoprotein complex	GO:0003824//catalytic activity	GO:0044237//cellular metabolic process	gi|641841374|gb|KDO60287.1|/1.01513e-105/hypothetical protein CISIN_1g023621mg [Citrus sinensis]
orange1.1t05595	180	8.975	18.785	1.0656	Up	0.854945	gene=orange1.1t05595 CDS=1-180	K00703|1|1e-12|72.0|pop:POPTR_0001s34580g|starch synthase [EC:2.4.1.21]	-	-	-	gi|985433312|ref|XP_015382442.1|/7.35063e-22/PREDICTED: probable starch synthase 4, chloroplastic/amyloplastic isoform X2 [Citrus sinensis]
Cs6g02180	2606.6	22.26	46.475	1.062	Up	0.874016	gene=Cs6g02180 CDS=780-2189	K19619|1|4e-18|94.4|crb:CARUB_v10012467mg|tyrosyl-DNA phosphodiesterase 2 [EC:3.1.4.-];K03006|4|3e-15|84.7|zma:103647659|DNA-directed RNA polymerase II subunit RPB1 [EC:2.7.7.6];K00809|5|3e-12|74.7|pmum:103325206|deoxyhypusine synthase [EC:2.5.1.46]	-	GO:0003824//catalytic activity	-	gi|568853460|ref|XP_006480374.1|/0/PREDICTED: glucan endo-1,3-beta-glucosidase 3-like [Citrus sinensis]
Cs9g14610	1998	13.315	27.795	1.06177	Up	0.865596	gene=Cs9g14610 CDS=451-1647	-	-	-	-	gi|568873999|ref|XP_006490112.1|/0/PREDICTED: BAG family molecular chaperone regulator 7 [Citrus sinensis]
orange1.1t01638	1501	20.575	42.935	1.06126	Up	0.873195	gene=orange1.1t01638 CDS=283-1161	-	-	-	-	gi|567911507|ref|XP_006448067.1|/1.12227e-167/hypothetical protein CICLE_v10015354mg [Citrus clementina]
Cs3g14970	4998.27	6.485	13.525	1.06045	Up	0.837599	gene=Cs3g14970 CDS=1-4107	K10901|1|0.0|1103|cit:102615882|bloom syndrome protein [EC:3.6.4.12]	-	-	-	gi|567881903|ref|XP_006433510.1|/0/hypothetical protein CICLE_v10000207mg [Citrus clementina]
Cs2g28960	1131	4.11	8.57	1.06016	Up	0.800088	gene=Cs2g28960 CDS=215-787	-	-	-	-	gi|568832384|ref|XP_006470415.1|/2.65704e-72/PREDICTED: non-specific lipid transfer protein GPI-anchored 2-like [Citrus sinensis]
orange1.1t00288	879	4.415	9.195	1.05844	Up	0.807793	gene=orange1.1t00288 CDS=1-879	-	GO:0031224//intrinsic component of membrane	-	-	gi|568875820|ref|XP_006490988.1|/1.75779e-152/PREDICTED: SPX and EXS domain-containing protein 1 isoform X3 [Citrus sinensis]
Cs6g18920	1880	8.445	17.57	1.05694	Up	0.851135	gene=Cs6g18920 CDS=271-1446	K09422|1|0.0|679|cit:102623179|myb proto-oncogene protein, plant	-	-	-	gi|568857482|ref|XP_006482295.1|/0/PREDICTED: transcription factor AS1-like [Citrus sinensis]
orange1.1t04070	1607	7.765	16.145	1.05603	Up	0.847514	gene=orange1.1t04070 CDS=138-1256	K01365|1|8e-153|541|rcu:RCOM_1152900|cathepsin L [EC:3.4.22.15]	-	-	-	gi|568883454|ref|XP_006494485.1|/0/PREDICTED: cysteine proteinase COT44 [Citrus sinensis]
Cs3g14850	2030.27	13.55	28.145	1.05459	Up	0.865091	gene=Cs3g14850 CDS=285-1568	K17500|1|4e-124|446|osa:4347278|integrin-linked kinase-associated serine/threonine phosphatase 2C [EC:3.1.3.16];K14803|2|4e-97|356|ppp:PHYPADRAFT_124913|protein phosphatase 2C homolog 2/3 [EC:3.1.3.16];K17506|3|9e-23|109|csl:COCSUDRAFT_36967|protein phosphatase 1L [EC:3.1.3.16]	-	GO:0016791//phosphatase activity;GO:0016791//phosphatase activity;GO:0016791//phosphatase activity	-	gi|568836251|ref|XP_006472159.1|/0/PREDICTED: probable protein phosphatase 2C 5 [Citrus sinensis]
Cs3g20440	3289.17	13.14	27.26	1.05282	Up	0.864396	gene=Cs3g20440 CDS=577-2322	K16302|1|1e-81|305|atr:18445813|metal transporter CNNM;K15449|4|4e-80|300|pop:POPTR_0002s26220g|tRNA wybutosine-synthesizing protein 1 [EC:4.1.3.44]	GO:0043231//intracellular membrane-bounded organelle	-	-	gi|568837745|ref|XP_006472883.1|/0/PREDICTED: probable methyltransferase PMT25 [Citrus sinensis]
Cs1g21050	2021	51.1	105.99	1.05253	Up	0.878689	gene=Cs1g21050 CDS=298-1653	K07374|1|0.0|840|cic:CICLE_v10025588mg|tubulin alpha	GO:0032991//macromolecular complex;GO:0015630//microtubule cytoskeleton	GO:0017111//nucleoside-triphosphatase activity;GO:0032561//guanyl ribonucleotide binding	GO:0043623//cellular protein complex assembly;GO:0009207;GO:0007017//microtubule-based process	gi|823160544|ref|XP_012480115.1|/0/PREDICTED: tubulin alpha-4 chain-like [Gossypium raimondii]
Cs3g01270	1862	6.37	13.19	1.05008	Up	0.834737	gene=Cs3g01270 CDS=1-1728	K09753|1|3e-70|266|pop:POPTR_0003s17980g|cinnamoyl-CoA reductase [EC:1.2.1.44]	-	GO:0048037//cofactor binding;GO:0016616//oxidoreductase activity, acting on the CH-OH group of donors, NAD or NADP as acceptor	GO:0008152//metabolic process	gi|568833191|ref|XP_006470795.1|/0/PREDICTED: cinnamoyl-CoA reductase 1-like [Citrus sinensis]
orange1.1t05923	361	11.405	23.605	1.04943	Up	0.860965	gene=orange1.1t05923 CDS=93-153	-	-	-	-	gi|641820588|gb|KDO40500.1|/1.69583e-16/hypothetical protein CISIN_1g035524mg [Citrus sinensis]
Cs2g27850	171	5.005	10.355	1.04889	Up	0.817139	gene=Cs2g27850 CDS=1-171	-	-	-	-	gi|985437178|ref|XP_015383285.1|/2.01831e-19/PREDICTED: DNA (cytosine-5)-methyltransferase DRM2 isoform X4 [Citrus sinensis]
Cs4g07310	1464	15.115	31.245	1.04764	Up	0.86728	gene=Cs4g07310 CDS=264-716	K10781|1|3e-12|73.9|pda:103697375|fatty acyl-ACP thioesterase B [EC:3.1.2.14 3.1.2.21]	-	-	-	gi|568841548|ref|XP_006474720.1|/8.81668e-69/PREDICTED: uncharacterized protein LOC102612051 [Citrus sinensis]
Cs6g14080	2865.9	6.66	13.76	1.04689	Up	0.837452	gene=Cs6g14080 CDS=320-2374	K10405|1|1e-06|55.8|bpg:Bathy08g02470|kinesin family member C1;K06675|2|7e-06|53.5|pop:POPTR_0017s11950g|structural maintenance of chromosome 4	-	-	-	gi|568856270|ref|XP_006481709.1|/0/PREDICTED: uncharacterized protein LOC102631068 [Citrus sinensis]
Cs5g12250	1989.16	30.58	63.16	1.04642	Up	0.875763	gene=Cs5g12250 CDS=296-1399	K13379|1|4e-146|518|cic:CICLE_v10020723mg|reversibly glycosylated polypeptide / UDP-arabinopyranose mutase [EC:2.4.1.- 5.4.99.30]	GO:0044459;GO:0030312//external encapsulating structure;GO:0044459;GO:0030312//external encapsulating structure	GO:0035251//UDP-glucosyltransferase activity;GO:0035251//UDP-glucosyltransferase activity	GO:0045229//external encapsulating structure organization;GO:0009250//glucan biosynthetic process;GO:0045229//external encapsulating structure organization;GO:0009250//glucan biosynthetic process	gi|641846792|gb|KDO65674.1|/3.25165e-145/hypothetical protein CISIN_1g0178621mg, partial [Citrus sinensis]
Cs2g07480	2191	7.32	15.115	1.04607	Up	0.842715	gene=Cs2g07480 CDS=107-2128	K04733|1|1e-148|528|cic:CICLE_v10003350mg|interleukin-1 receptor-associated kinase 4 [EC:2.7.11.1]	-	-	-	gi|568827221|ref|XP_006467963.1|/0/PREDICTED: cysteine-rich receptor-like protein kinase 10 [Citrus sinensis]
Cs2g18240	1615.46	6.76	13.95	1.04517	Up	0.838294	gene=Cs2g18240 CDS=36-1430	K13691|1|0.0|943|cit:102612931|pathogen-inducible salicylic acid glucosyltransferase [EC:2.4.1.-]	-	GO:0016758//transferase activity, transferring hexosyl groups;GO:0016757//transferase activity, transferring glycosyl groups	-	gi|568830119|ref|XP_006469355.1|/0/PREDICTED: UDP-glycosyltransferase 74G1-like [Citrus sinensis]
Cs1g11800	2170	6.285	12.965	1.04464	Up	0.832526	gene=Cs1g11800 CDS=365-1684	K04733|1|0.0|637|vvi:100252673|interleukin-1 receptor-associated kinase 4 [EC:2.7.11.1];K04730|2|2e-147|523|gmx:100811188|interleukin-1 receptor-associated kinase 1 [EC:2.7.11.1]	-	-	-	gi|568821638|ref|XP_006465261.1|/0/PREDICTED: probable receptor-like protein kinase At1g80640 [Citrus sinensis]
Cs2g16930	804	11.155	23.01	1.04457	Up	0.859239	gene=Cs2g16930 CDS=47-598	-	-	-	-	gi|568829778|ref|XP_006469194.1|/1.4655e-99/PREDICTED: MLP-like protein 34 [Citrus sinensis]
Cs2g15710	1197	66.84	137.775	1.04353	Up	0.878626	gene=Cs2g15710 CDS=61-1197	-	-	-	-	gi|568829450|ref|XP_006469036.1|/0/PREDICTED: protein trichome birefringence-like 39 [Citrus sinensis]
Cs8g18290	2062	6.145	12.65	1.04165	Up	0.830948	gene=Cs8g18290 CDS=553-1497	-	-	-	-	gi|568870214|ref|XP_006488301.1|/2.11266e-162/PREDICTED: uncharacterized protein LOC102610518 [Citrus sinensis]
Cs6g12910	1146	4.755	9.77	1.03891	Up	0.810761	gene=Cs6g12910 CDS=1-1146	K11426|1|2e-130|466|eus:EUTSA_v10012901mg|SET and MYND domain-containing protein	-	-	-	gi|985453724|ref|XP_015386910.1|/0/PREDICTED: uncharacterized protein LOC102626902 [Citrus sinensis]
Cs1g25375	578	6.31	12.93	1.03501	Up	0.832042	gene=Cs1g25375 CDS=352-515	-	-	-	-	gi|985457788|ref|XP_015387674.1|/5.60684e-10/PREDICTED: uncharacterized protein LOC102616123 [Citrus sinensis]
Cs7g06140	1474	5.26	10.775	1.03455	Up	0.817749	gene=Cs7g06140 CDS=506-1207	K08825|1|5e-20|99.8|ccp:CHC_T00008514001|dual specificity tyrosine-phosphorylation-regulated kinase 1 [EC:2.7.12.1]	-	-	-	gi|567916618|ref|XP_006450315.1|/1.2328e-102/hypothetical protein CICLE_v10009362mg [Citrus clementina]
Cs1g23190	421	5.405	11.065	1.03364	Up	0.819496	gene=Cs1g23190 CDS=134-421	K08233|1|2e-20|97.8|aly:ARALYDRAFT_320178|polyneuridine-aldehyde esterase [EC:3.1.1.78]	-	GO:0016787//hydrolase activity	-	gi|641860660|gb|KDO79349.1|/8.67546e-47/hypothetical protein CISIN_1g048548mg [Citrus sinensis]
orange1.1t05091	779	5.12	10.475	1.03273	Up	0.815644	gene=orange1.1t05091 CDS=242-706	-	-	-	-	gi|567873415|ref|XP_006429297.1|/1.07232e-98/hypothetical protein CICLE_v10012862mg [Citrus clementina]
Cs6g18610	1279	23.005	47.015	1.03117	Up	0.871595	gene=Cs6g18610 CDS=45-863	K11253|1|1e-20|101|pop:POPTR_0002s10030g|histone H3;K12126|2|4e-14|80.1|pda:103720128|phytochrome-interacting factor 3	-	-	-	gi|568857382|ref|XP_006482245.1|/8.15576e-153/PREDICTED: transcription factor bHLH75 [Citrus sinensis]
orange1.1t00816	3310	7.235	14.76	1.02863	Up	0.839178	gene=orange1.1t00816 CDS=447-2852	K04730|1|0.0|890|cic:CICLE_v10014768mg|interleukin-1 receptor-associated kinase 1 [EC:2.7.11.1]	-	-	-	gi|568877190|ref|XP_006491630.1|/0/PREDICTED: protein STRUBBELIG-RECEPTOR FAMILY 3 isoform X1 [Citrus sinensis]
Cs5g12110	758.14	55.51	113.235	1.0285	Up	0.877152	gene=Cs5g12110 CDS=144-515	K18635|1|1e-30|132|cic:CICLE_v10022881mg|protein SPIRAL1 and related proteins	-	-	-	gi|567896588|ref|XP_006440782.1|/8.10351e-46/hypothetical protein CICLE_v10022881mg [Citrus clementina]
Cs2g24640	2500.84	12.35	25.19	1.02834	Up	0.860565	gene=Cs2g24640 CDS=47-2059	K06694|1|1e-11|72.8|atr:18438466|26S proteasome non-ATPase regulatory subunit 10	-	-	-	gi|568831459|ref|XP_006469982.1|/0/PREDICTED: uncharacterized protein LOC102611260 [Citrus sinensis]
Cs2g09520	1001	318.185	648.905	1.02814	Up	0.879131	gene=Cs2g09520 CDS=225-611	K02698|1|4e-54|212|cic:CICLE_v10017170mg|photosystem I subunit X	GO:0009521	-	GO:0044237//cellular metabolic process	gi|567913281|ref|XP_006448954.1|/3.01941e-53/hypothetical protein CICLE_v10017170mg [Citrus clementina]
Cs3g22480	1884	10.32	21.01	1.02563	Up	0.855239	gene=Cs3g22480 CDS=66-1442	K00627|1|0.0|723|cit:102627250|pyruvate dehydrogenase E2 component (dihydrolipoamide acetyltransferase) [EC:2.3.1.12]	-	GO:0016747//transferase activity, transferring acyl groups other than amino-acyl groups	-	gi|568838403|ref|XP_006473203.1|/0/PREDICTED: dihydrolipoyllysine-residue acetyltransferase component 5 of pyruvate dehydrogenase complex, chloroplastic [Citrus sinensis]
Cs6g12390	1134.65	175.36	356.915	1.02526	Up	0.8789	gene=Cs6g12390 CDS=111-491	K14332|1|5e-52|206|cit:102626023|photosystem I subunit PsaO	-	-	-	gi|568855852|ref|XP_006481510.1|/3.5094e-51/PREDICTED: photosystem I subunit O [Citrus sinensis]
Cs1g24730	3590.19	24.455	49.71	1.02341	Up	0.8713	gene=Cs1g24730 CDS=341-2905	K12309|1|0.0|862|pxb:103943992|beta-galactosidase [EC:3.2.1.23]	-	GO:0030246//carbohydrate binding;GO:0015925//galactosidase activity;GO:0043167//ion binding;GO:0030246//carbohydrate binding;GO:0015925//galactosidase activity;GO:0043167//ion binding	GO:0044238//primary metabolic process;GO:0044238//primary metabolic process	gi|567865941|ref|XP_006425593.1|/0/hypothetical protein CICLE_v10024881mg [Citrus clementina]
Cs4g06710	2013	25.395	51.615	1.02325	Up	0.871743	gene=Cs4g06710 CDS=47-1654	K01051|1|0.0|857|cit:102610266|pectinesterase [EC:3.1.1.11]	GO:0030312//external encapsulating structure;GO:0030312//external encapsulating structure	GO:0030234//enzyme regulator activity;GO:0030234//enzyme regulator activity	GO:0071555//cell wall organization;GO:0071555//cell wall organization	gi|568841223|ref|XP_006474559.1|/0/PREDICTED: pectinesterase [Citrus sinensis]
Cs9g02710	1379	27.4	55.575	1.02026	Up	0.872458	gene=Cs9g02710 CDS=448-1023	-	-	-	-	gi|641852961|gb|KDO71820.1|/2.65269e-11/hypothetical protein CISIN_1g029574mg [Citrus sinensis]
Cs6g07930	1502.31	6.65	13.46	1.01725	Up	0.83219	gene=Cs6g07930 CDS=84-1022	K17535|1|9e-115|414|rcu:RCOM_1599780|serine/threonine-protein kinase TNNI3K [EC:2.7.11.1];K04424|5|4e-63|243|pda:103709593|sterile alpha motif and leucine zipper containing kinase AZK [EC:2.7.11.25]	-	-	-	gi|641852504|gb|KDO71369.1|/0/hypothetical protein CISIN_1g015868mg [Citrus sinensis]
Cs5g33680	2375	6.425	12.97	1.01341	Up	0.829011	gene=Cs5g33680 CDS=863-1969	K13648|1|1e-23|112|egr:104426037|alpha-1,4-galacturonosyltransferase [EC:2.4.1.43]	-	GO:0016740//transferase activity;GO:0016740//transferase activity	-	gi|567903902|ref|XP_006444439.1|/0/hypothetical protein CICLE_v10020715mg [Citrus clementina]
Cs8g06630	927	6.605	13.32	1.01196	Up	0.830274	gene=Cs8g06630 CDS=22-870	K12472|1|1e-19|97.4|bvg:104885038|epidermal growth factor receptor substrate 15;K06699|2|1e-14|80.9|smo:SELMODRAFT_440226|proteasome activator subunit 4	-	-	-	gi|567861168|ref|XP_006423238.1|/4.59705e-154/hypothetical protein CICLE_v10029006mg [Citrus clementina]
Cs2g05980	1541	46.755	94.245	1.0113	Up	0.87469	gene=Cs2g05980 CDS=83-997	-	-	-	-	gi|568826874|ref|XP_006467793.1|/2.851e-158/PREDICTED: uncharacterized protein LOC102625397 [Citrus sinensis]
Cs4g15930	1566	5.58	11.24	1.01031	Up	0.817855	gene=Cs4g15930 CDS=1-1272	K04730|1|5e-122|438|egr:104440339|interleukin-1 receptor-associated kinase 1 [EC:2.7.11.1]	-	GO:0004672//protein kinase activity;GO:0032559	GO:0006464//cellular protein modification process	gi|641829792|gb|KDO48900.1|/7.71794e-143/hypothetical protein CISIN_1g014904mg [Citrus sinensis]
Cs9g04140	1256	7.73	15.56	1.0093	Up	0.839557	gene=Cs9g04140 CDS=142-564	-	-	-	-	gi|567852731|ref|XP_006419529.1|/5.3044e-56/hypothetical protein CICLE_v10006176mg [Citrus clementina]
Cs7g20500	1660	8.745	17.565	1.00617	Up	0.845767	gene=Cs7g20500 CDS=21-836	K01757|1|4e-17|90.5|brp:103852877|strictosidine synthase [EC:4.3.3.2]	-	-	-	gi|567906805|ref|XP_006445716.1|/2.1893e-143/hypothetical protein CICLE_v10015739mg [Citrus clementina]
Cs8g18440	2033	4.68	9.4	1.00615	Up	0.802572	gene=Cs8g18440 CDS=318-1613	K06464|1|2e-88|327|atr:105420786|integrin beta 2;K06588|1|2e-88|327|atr:105420786|integrin beta 5;K19519|1|2e-88|327|atr:105420786|transforming growth factor-beta-induced protein;K03456|2|3e-24|114|mus:103981635|serine/threonine-protein phosphatase 2A regulatory subunit A	-	-	-	gi|568870247|ref|XP_006488317.1|/0/PREDICTED: fasciclin-like arabinogalactan protein 4 [Citrus sinensis]
Cs4g07150	1195.12	35.015	70.085	1.00113	Up	0.872185	gene=Cs4g07150 CDS=134-931	K08908|1|2e-151|535|cic:CICLE_v10009205mg|light-harvesting complex I chlorophyll a/b binding protein 2	GO:0009536//plastid;GO:0009536//plastid	-	GO:0006091//generation of precursor metabolites and energy;GO:0006091//generation of precursor metabolites and energy	gi|568841516|ref|XP_006474704.1|/1.66035e-152/PREDICTED: chlorophyll a-b binding protein, chloroplastic isoform X1 [Citrus sinensis]
Cs6g01850	835.44	49.44	24.705	-1.00088	Down	0.86928	gene=Cs6g01850 CDS=174-350	-	GO:0031224//intrinsic component of membrane;GO:0031224//intrinsic component of membrane;GO:0031224//intrinsic component of membrane;GO:0031224//intrinsic component of membrane	-	-	gi|567871511|ref|XP_006428345.1|/4.23123e-54/hypothetical protein CICLE_v10013710mg, partial [Citrus clementina]
Cs7g11100	930	20.13	10.055	-1.00143	Down	0.850566	gene=Cs7g11100 CDS=106-705	-	-	-	-	gi|641863133|gb|KDO81819.1|/6.35026e-95/hypothetical protein CISIN_1g029064mg [Citrus sinensis]
orange1.1t04648	2861	26.33	13.15	-1.00164	Down	0.858649	gene=orange1.1t04648 CDS=401-2545	K08819|1|0.0|1424|cic:CICLE_v10014434mg|cyclin-dependent kinase 12/13 [EC:2.7.11.22 2.7.11.23]	-	GO:0004672//protein kinase activity	-	gi|567909965|ref|XP_006447296.1|/0/hypothetical protein CICLE_v10014434mg [Citrus clementina]
Cs3g15590	1943	10.745	5.365	-1.00202	Down	0.813518	gene=Cs3g15590 CDS=88-1641	K00517|1|5e-123|442|cit:102612848|;K13260|5|1e-109|398|fve:101304511|isoflavone 2'-hydroxylase [EC:1.14.13.89]	-	GO:0046872//metal ion binding;GO:0016491//oxidoreductase activity	-	gi|568836442|ref|XP_006472253.1|/0/PREDICTED: cytochrome P450 81D11-like [Citrus sinensis]
Cs9g01370	1827.86	41.45	20.695	-1.00209	Down	0.867364	gene=Cs9g01370 CDS=839-1909	K13436|1|1e-172|607|cit:102616730|pto-interacting protein 1 [EC:2.7.11.1]	-	GO:0004672//protein kinase activity;GO:0032559;GO:0004672//protein kinase activity;GO:0032559;GO:0004672//protein kinase activity;GO:0032559;GO:0004672//protein kinase activity;GO:0032559	GO:0006464//cellular protein modification process;GO:0006464//cellular protein modification process;GO:0006464//cellular protein modification process;GO:0006464//cellular protein modification process	gi|568871124|ref|XP_006488743.1|/0/PREDICTED: pto-interacting protein 1 [Citrus sinensis]
Cs1g18460	4899	25.375	12.66	-1.00313	Down	0.857871	gene=Cs1g18460 CDS=164-4240	K05666|1|0.0|980|gmx:100817665|ATP-binding cassette, subfamily C (CFTR/MRP), member 2	-	-	-	gi|568823311|ref|XP_006466061.1|/0/PREDICTED: ABC transporter C family member 8 isoform X2 [Citrus sinensis]
Cs1g11310	1489	10.005	4.99	-1.00361	Down	0.807435	gene=Cs1g11310 CDS=66-1376	K04733|1|0.0|833|cit:102608661|interleukin-1 receptor-associated kinase 4 [EC:2.7.11.1]	-	-	-	gi|568821531|ref|XP_006465213.1|/0/PREDICTED: G-type lectin S-receptor-like serine/threonine-protein kinase CES101 isoform X1 [Citrus sinensis]
Cs6g04450	1630.46	446.26	222.49	-1.00414	Down	0.876437	gene=Cs6g04450 CDS=182-1558	K08770|1|0.0|884|cit:102609575|ubiquitin C	GO:0043231//intracellular membrane-bounded organelle;GO:0043231//intracellular membrane-bounded organelle;GO:0043231//intracellular membrane-bounded organelle	-	GO:0019941//modification-dependent protein catabolic process;GO:0016567//protein ubiquitination;GO:0019941//modification-dependent protein catabolic process;GO:0016567//protein ubiquitination	gi|567872455|ref|XP_006428817.1|/0/hypothetical protein CICLE_v10011684mg [Citrus clementina]
Cs2g17630	1985	10.255	5.11	-1.00493	Down	0.80994	gene=Cs2g17630 CDS=50-1930	K07119|1|5e-69|263|egr:104455448|uncharacterized protein	-	-	-	gi|568829929|ref|XP_006469267.1|/0/PREDICTED: MACPF domain-containing protein At1g14780 [Citrus sinensis]
Cs6g09540	1235	13.065	6.5	-1.0072	Down	0.829095	gene=Cs6g09540 CDS=214-861	-	-	-	-	gi|567873875|ref|XP_006429527.1|/4.06307e-109/hypothetical protein CICLE_v10012729mg [Citrus clementina]
Cs8g20250	1957	26.185	13.02	-1.00801	Down	0.859491	gene=Cs8g20250 CDS=1-1809	K05857|1|0.0|1186|cit:102623883|phosphatidylinositol phospholipase C, delta [EC:3.1.4.11]	-	-	-	gi|568870690|ref|XP_006488532.1|/0/PREDICTED: phosphoinositide phospholipase C 4-like isoform X1 [Citrus sinensis]
Cs1g07330	207	6341.3	3152.51	-1.00828	Down	0.877468	gene=Cs1g07330 CDS=1-207	-	-	GO:0043169//cation binding	-	gi|12830830|gb|AAK08208.1|AF320905_1/1.18469e-35/metallothionein-like protein [Citrus unshiu]
Cs8g15720	1437	13.025	6.445	-1.01503	Down	0.830211	gene=Cs8g15720 CDS=186-1076	K08235|1|2e-159|563|cit:102630992|xyloglucan:xyloglucosyl transferase [EC:2.4.1.207]	GO:0005576//extracellular region;GO:0030312//external encapsulating structure	GO:0016798//hydrolase activity, acting on glycosyl bonds;GO:0016758//transferase activity, transferring hexosyl groups	GO:0044042//glucan metabolic process	gi|568869617|ref|XP_006488017.1|/1.16853e-158/PREDICTED: xyloglucan endotransglucosylase/hydrolase protein 31-like [Citrus sinensis]
Cs1g24150	3126	9.39	4.64	-1.017	Down	0.804277	gene=Cs1g24150 CDS=1-3126	K14544|1|0.0|2028|cic:CICLE_v10024776mg|U3 small nucleolar RNA-associated protein 22	-	-	-	gi|567866093|ref|XP_006425669.1|/0/hypothetical protein CICLE_v10024776mg [Citrus clementina]
Cs5g04120	3126	28.01	13.82	-1.01918	Down	0.862081	gene=Cs5g04120 CDS=1-2925	K05641|1|3e-67|258|mpp:MICPUCDRAFT_60664|ATP-binding cassette, subfamily A (ABC1), member 1;K05643|3|1e-66|256|atr:18440333|ATP-binding cassette, subfamily A (ABC1), member 3	-	GO:0017111//nucleoside-triphosphatase activity;GO:0000166//nucleotide binding	-	gi|568845556|ref|XP_006476637.1|/0/PREDICTED: ABC transporter A family member 2 [Citrus sinensis]
Cs5g03510	1596	9.895	4.88	-1.01982	Down	0.809224	gene=Cs5g03510 CDS=1-1596	K01951|1|0.0|1029|cit:102631051|GMP synthase (glutamine-hydrolysing) [EC:6.3.5.2]	-	GO:0016884//carbon-nitrogen ligase activity, with glutamine as amido-N-donor;GO:0032559	GO:0009064//glutamine family amino acid metabolic process;GO:0009168//purine ribonucleoside monophosphate biosynthetic process;GO:0006528//asparagine metabolic process	gi|985447082|ref|XP_006476558.2|/0/PREDICTED: LOW QUALITY PROTEIN: GMP synthase [glutamine-hydrolyzing] [Citrus sinensis]
Cs2g28870	2073	14.48	7.13	-1.02209	Down	0.837178	gene=Cs2g28870 CDS=216-1823	K14638|1|0.0|731|tcc:TCM_018029|solute carrier family 15 (peptide/histidine transporter), member 3/4	GO:0044464	-	GO:0015833//peptide transport	gi|567908219|ref|XP_006446423.1|/0/hypothetical protein CICLE_v10014849mg [Citrus clementina]
Cs3g01200	786	12.16	5.985	-1.02272	Down	0.825938	gene=Cs3g01200 CDS=407-601	-	-	-	-	-
Cs9g12380	3002	20.63	10.15	-1.02326	Down	0.853808	gene=Cs9g12380 CDS=575-1774	K00942|1|0.0|791|cit:102620867|guanylate kinase [EC:2.7.4.8]	-	GO:0016776//phosphotransferase activity, phosphate group as acceptor	GO:0009117//nucleotide metabolic process;GO:0006796//phosphate-containing compound metabolic process	gi|568873603|ref|XP_006489923.1|/0/PREDICTED: guanylate kinase 2-like [Citrus sinensis]
Cs3g03390	162	35.15	17.28	-1.02442	Down	0.867196	gene=Cs3g03390 CDS=1-162	-	-	-	-	gi|144227390|gb|ABO93455.1|/7.98324e-24/putative DNA binding protein [Citrus sinensis]
Cs4g10940	2235	18.11	8.84	-1.03467	Down	0.849556	gene=Cs4g10940 CDS=1-2235	K14776|1|0.0|1352|cit:102617377|ATP-dependent RNA helicase DDX10/DBP4 [EC:3.6.4.13]	-	GO:0017111//nucleoside-triphosphatase activity;GO:0000166//nucleotide binding	-	gi|568842481|ref|XP_006475175.1|/0/PREDICTED: DEAD-box ATP-dependent RNA helicase 32 [Citrus sinensis]
Cs8g07030	915	70.42	34.36	-1.03526	Down	0.875784	gene=Cs8g07030 CDS=1-915	K03527|1|3e-173|607|cic:CICLE_v10029878mg|4-hydroxy-3-methylbut-2-enyl diphosphate reductase [EC:1.17.1.2]	-	GO:0016726//oxidoreductase activity, acting on CH or CH2 groups, NAD or NADP as acceptor	GO:0006090//pyruvate metabolic process;GO:0006721	gi|567861070|ref|XP_006423189.1|/2.14517e-172/hypothetical protein CICLE_v10029878mg, partial [Citrus clementina]
Cs5g26720	1824	173.425	84.445	-1.03823	Down	0.87911	gene=Cs5g26720 CDS=541-1443	-	-	-	-	gi|567901890|ref|XP_006443433.1|/1.30661e-152/hypothetical protein CICLE_v10021362mg [Citrus clementina]
orange1.1t02808	1466	25.525	12.415	-1.03983	Down	0.861933	gene=orange1.1t02808 CDS=279-1118	-	-	-	-	gi|568881059|ref|XP_006493410.1|/3.88692e-141/PREDICTED: uncharacterized protein LOC102607126 [Citrus sinensis]
Cs2g08180	279	18.445	8.97	-1.04005	Down	0.851345	gene=Cs2g08180 CDS=1-279	-	-	-	-	gi|641856642|gb|KDO75408.1|/1.84122e-28/hypothetical protein CISIN_1g033212mg [Citrus sinensis]
Cs2g23660	1503.53	44.35	21.565	-1.04024	Down	0.871911	gene=Cs2g23660 CDS=32-727	K09286|1|1e-24|115|eus:EUTSA_v10003431mg|EREBP-like factor	-	-	-	gi|567909857|ref|XP_006447242.1|/5.04095e-107/hypothetical protein CICLE_v10016276mg [Citrus clementina]
orange1.1t02713	2983	14.12	6.855	-1.04251	Down	0.838126	gene=orange1.1t02713 CDS=141-2822	K04730|1|6e-104|379|egr:104420356|interleukin-1 receptor-associated kinase 1 [EC:2.7.11.1];K04733|2|3e-91|337|ppp:PHYPADRAFT_56753|interleukin-1 receptor-associated kinase 4 [EC:2.7.11.1]	-	-	-	gi|568880819|ref|XP_006493304.1|/0/PREDICTED: receptor-like protein kinase FERONIA [Citrus sinensis]
Cs2g29470	2115	30.14	14.63	-1.04275	Down	0.865617	gene=Cs2g29470 CDS=631-1842	K14782|1|0.0|647|cit:102626458|protein AATF/BFR2	GO:0043231//intracellular membrane-bounded organelle	-	-	gi|568832617|ref|XP_006470525.1|/0/PREDICTED: protein AATF [Citrus sinensis]
orange1.1t03386	4564.53	9.72	4.715	-1.0437	Down	0.810634	gene=orange1.1t03386 CDS=228-4892	K02999|1|0.0|2221|cit:102625708|DNA-directed RNA polymerase I subunit RPA1 [EC:2.7.7.6]	-	-	-	gi|568882142|ref|XP_006493898.1|/0/PREDICTED: DNA-directed RNA polymerase I subunit 1 [Citrus sinensis]
Cs3g07120	2191.55	53.925	26.145	-1.04442	Down	0.873848	gene=Cs3g07120 CDS=262-1665	K15639|1|1e-08|62.8|bdi:100836816|PHYB activation tagged suppressor 1 [EC:1.14.-.-]	-	-	-	gi|568834419|ref|XP_006471328.1|/0/PREDICTED: cytochrome P450 3A31-like isoform X1 [Citrus sinensis]
Cs7g04580	1428	31.665	15.34	-1.04559	Down	0.867617	gene=Cs7g04580 CDS=283-960	K00799|1|2e-118|426|cit:102621983|glutathione S-transferase [EC:2.5.1.18]	-	GO:0003824//catalytic activity	-	gi|568859485|ref|XP_006483269.1|/1.69705e-117/PREDICTED: glutathione S-transferase U17-like [Citrus sinensis]
Cs2g30390	2650.71	59.215	28.595	-1.0502	Down	0.875426	gene=Cs2g30390 CDS=471-2162	K00392|1|0.0|1109|cic:CICLE_v10014382mg|sulfite reductase (ferredoxin) [EC:1.8.7.1]	-	GO:0016673;GO:0005506//iron ion binding;GO:0051536//iron-sulfur cluster binding;GO:0016673;GO:0005506//iron ion binding;GO:0051536//iron-sulfur cluster binding;GO:0016673;GO:0005506//iron ion binding;GO:0051536//iron-sulfur cluster binding;GO:0016673;GO:0005506//iron ion binding;GO:0051536//iron-sulfur cluster binding;GO:0016673;GO:0005506//iron ion binding;GO:0051536//iron-sulfur cluster binding…	GO:0008152//metabolic process;GO:0008152//metabolic process;GO:0008152//metabolic process;GO:0008152//metabolic process;GO:0008152//metabolic process;GO:0008152//metabolic process	gi|567907645|ref|XP_006446136.1|/0/hypothetical protein CICLE_v10014382mg [Citrus clementina]
orange1.1t01723	1257	105.055	50.725	-1.05038	Down	0.878668	gene=orange1.1t01723 CDS=95-766	-	-	GO:0005488	-	gi|567904130|ref|XP_006444553.1|/1.16537e-103/hypothetical protein CICLE_v10022131mg [Citrus clementina]
Cs7g02950	1587	49.185	23.745	-1.05059	Down	0.873805	gene=Cs7g02950 CDS=207-1322	K18696|1|0.0|730|cic:CICLE_v10031648mg|glycerophosphodiester phosphodiesterase [EC:3.1.4.46]	-	GO:0008081//phosphoric diester hydrolase activity	GO:0019400	gi|567892603|ref|XP_006438822.1|/0/hypothetical protein CICLE_v10031648mg [Citrus clementina]
Cs1g26070	1472	22.92	11.065	-1.0506	Down	0.86006	gene=Cs1g26070 CDS=527-907	-	-	-	-	gi|567865473|ref|XP_006425359.1|/5.17686e-93/hypothetical protein CICLE_v10026501mg [Citrus clementina]
Cs8g06360	1970.85	25.16	12.14	-1.05136	Down	0.862523	gene=Cs8g06360 CDS=243-749	K13195|1|7e-34|146|gmx:100305467|cold-inducible RNA-binding protein;K12885|4|2e-26|121|smo:SELMODRAFT_18499|heterogeneous nuclear ribonucleoprotein G	-	GO:0005488;GO:0005488	-	gi|568867630|ref|XP_006487137.1|/9.90529e-42/PREDICTED: glycine-rich RNA-binding protein-like [Citrus sinensis]
Cs1g13036	640	10.605	5.115	-1.05194	Down	0.819265	gene=Cs1g13036 CDS=72-176	K09486|1|7e-36|110|pper:PRUPE_ppa001147mg|hypoxia up-regulated 1	-	-	-	gi|595964380|ref|XP_007217057.1|/4.96833e-35/hypothetical protein PRUPE_ppa001147mg [Prunus persica]
Cs2g11250	2314.16	28.51	13.72	-1.05519	Down	0.866101	gene=Cs2g11250 CDS=116-2497	K06694|1|4e-06|54.3|mtr:MTR_5g043640|26S proteasome non-ATPase regulatory subunit 10	-	-	-	gi|568828325|ref|XP_006468494.1|/0/PREDICTED: ankyrin repeat-containing protein At5g02620-like isoform X1 [Citrus sinensis]
Cs6g06830	2501.04	9.665	4.65	-1.05554	Down	0.812234	gene=Cs6g06830 CDS=227-1288	K11982|1|0.0|687|cic:CICLE_v10012000mg|E3 ubiquitin-protein ligase RNF115/126 [EC:2.3.2.27]	-	-	-	gi|568854511|ref|XP_006480869.1|/0/PREDICTED: E3 ubiquitin-protein ligase RING1-like [Citrus sinensis]
Cs1g08450	3478	9.555	4.59	-1.05776	Down	0.811476	gene=Cs1g08450 CDS=237-1547	K11450|1|6e-66|253|gmx:100810687|lysine-specific histone demethylase 1A [EC:1.-.-.-];K00924|2|1e-27|126|tcc:TCM_041550|	-	GO:0008233//peptidase activity	-	gi|567879059|ref|XP_006432088.1|/0/hypothetical protein CICLE_v10001122mg [Citrus clementina]
Cs9g19170	1961.9	158.13	75.955	-1.05789	Down	0.880541	gene=Cs9g19170 CDS=512-856	K12823|1|2e-06|55.1|egu:105040068|ATP-dependent RNA helicase DDX5/DBP2 [EC:3.6.4.13]	-	-	-	gi|567858720|ref|XP_006422043.1|/2.76119e-47/hypothetical protein CICLE_v10006198mg [Citrus clementina]
Cs3g03960	1961	14.96	7.18	-1.05905	Down	0.843262	gene=Cs3g03960 CDS=57-1841	K09833|1|0.0|692|cit:102618884|homogentisate phytyltransferase / homogentisate geranylgeranyltransferase [EC:2.5.1.115 2.5.1.116]	-	-	-	gi|985438059|ref|XP_006471040.2|/0/PREDICTED: homogentisate phytyltransferase 1, chloroplastic-like [Citrus sinensis]
Cs2g16190	1278.18	13.745	6.59	-1.06056	Down	0.838589	gene=Cs2g16190 CDS=1-933	-	-	GO:0003676//nucleic acid binding;GO:0003676//nucleic acid binding	-	gi|641830487|gb|KDO49574.1|/5.66068e-170/hypothetical protein CISIN_1g021635mg [Citrus sinensis]
Cs6g10880	960	29.73	14.23	-1.06298	Down	0.867133	gene=Cs6g10880 CDS=1-960	-	-	-	-	gi|567874241|ref|XP_006429710.1|/4.5378e-144/hypothetical protein CICLE_v10013400mg, partial [Citrus clementina]
Cs9g01590	2730.57	40.21	19.21	-1.0657	Down	0.872942	gene=Cs9g01590 CDS=314-1924	K14404|1|5e-10|67.4|brp:103835212|cleavage and polyadenylation specificity factor subunit 4	-	-	-	gi|641853251|gb|KDO72110.1|/0/hypothetical protein CISIN_1g005441mg [Citrus sinensis]
Cs2g19990	2376.16	24.07	11.495	-1.06623	Down	0.863007	gene=Cs2g19990 CDS=713-1945	K01915|1|7e-22|107|mtr:MTR_2g021250|glutamine synthetase [EC:6.3.1.2];K01889|2|2e-18|95.5|tcc:TCM_020258|phenylalanyl-tRNA synthetase alpha chain [EC:6.1.1.20];K15030|3|1e-15|86.3|brp:103856145|translation initiation factor 3 subunit M;K04079|4|2e-10|69.3|pvu:PHAVU_004G050400g|molecular chaperone HtpG	-	-	-	gi|567910803|ref|XP_006447715.1|/0/hypothetical protein CICLE_v10015426mg [Citrus clementina]
Cs9g12390	1699	232.175	110.84	-1.06673	Down	0.881552	gene=Cs9g12390 CDS=351-1193	-	-	-	-	gi|568873607|ref|XP_006489925.1|/1.13365e-102/PREDICTED: remorin-like [Citrus sinensis]
Cs5g32180	2158	70.16	33.355	-1.07275	Down	0.877994	gene=Cs5g32180 CDS=570-1604	K14493|1|0.0|684|cic:CICLE_v10020963mg|gibberellin receptor GID1 [EC:3.-.-.-]	-	GO:0004871//signal transducer activity;GO:0003824//catalytic activity	-	gi|567903398|ref|XP_006444187.1|/0/hypothetical protein CICLE_v10020963mg [Citrus clementina]
Cs3g15900	2675	12.405	5.89	-1.07458	Down	0.833074	gene=Cs3g15900 CDS=539-1273	-	-	-	-	gi|568836516|ref|XP_006472288.1|/1.95133e-110/PREDICTED: zinc finger protein ZAT10 [Citrus sinensis]
Cs8g05100	1231	10.46	4.965	-1.07502	Down	0.821033	gene=Cs8g05100 CDS=96-572	-	-	-	-	gi|568867375|ref|XP_006487013.1|/5.73402e-47/PREDICTED: uncharacterized protein LOC102610202 [Citrus sinensis]
Cs6g04500	887	66.265	31.425	-1.07633	Down	0.878142	gene=Cs6g04500 CDS=79-771	K08770|1|6e-125|447|cic:CICLE_v10012652mg|ubiquitin C	GO:0043231//intracellular membrane-bounded organelle	-	GO:0019941//modification-dependent protein catabolic process;GO:0043412//macromolecule modification;GO:0009411//response to UV	gi|567872465|ref|XP_006428822.1|/4.5674e-124/hypothetical protein CICLE_v10012652mg [Citrus clementina]
Cs5g15880	1445.27	29.85	14.145	-1.07744	Down	0.86848	gene=Cs5g15880 CDS=264-1379	K19042|1|1e-159|563|cit:102615723|E3 ubiquitin-protein ligase BOI and related proteins [EC:2.3.2.27]	-	-	-	gi|568848508|ref|XP_006478050.1|/9.72057e-159/PREDICTED: probable BOI-related E3 ubiquitin-protein ligase 3 [Citrus sinensis]
Cs5g29650	1067	17.96	8.505	-1.0784	Down	0.853871	gene=Cs5g29650 CDS=147-1067	K05941|1|9e-26|118|mdm:103435918|glutathione gamma-glutamylcysteinyltransferase [EC:2.3.2.15];K13126|2|2e-11|70.9|fve:101312606|polyadenylate-binding protein	-	-	-	gi|567902664|ref|XP_006443820.1|/2.24278e-142/hypothetical protein CICLE_v10021312mg [Citrus clementina]
Cs5g26480	1368.99	14.635	6.925	-1.07954	Down	0.843978	gene=Cs5g26480 CDS=306-1142	-	-	-	-	gi|567901818|ref|XP_006443397.1|/7.32076e-131/hypothetical protein CICLE_v10021582mg [Citrus clementina]
orange1.1t01581	1057	10.55	4.99	-1.08013	Down	0.821896	gene=orange1.1t01581 CDS=45-758	-	-	-	-	gi|567911387|ref|XP_006448007.1|/7.85132e-132/hypothetical protein CICLE_v10016497mg [Citrus clementina]
Cs5g31530	1146.52	15.29	7.205	-1.08552	Down	0.846925	gene=Cs5g31530 CDS=222-944	-	-	-	-	gi|567903242|ref|XP_006444109.1|/6.37214e-131/hypothetical protein CICLE_v10021404mg [Citrus clementina]
Cs4g09080	1823	15.31	7.21	-1.0864	Down	0.847093	gene=Cs4g09080 CDS=43-1557	K14985|1|2e-159|563|mtr:MTR_5g094570|26-hydroxylase [EC:1.14.-.-];K13267|2|2e-156|553|gmx:100814284|flavonoid 6-hydroxylase [EC:1.14.13.-];K15472|3|8e-148|524|sot:102603857|premnaspirodiene oxygenase [EC:1.14.13.121];K17854|5|2e-139|496|egr:104417836|cytochrome P450, family 2, subfamily K	-	-	-	gi|567921096|ref|XP_006452554.1|/0/hypothetical protein CICLE_v10008073mg [Citrus clementina]
Cs2g10250	2414.9	17.165	8.05	-1.09241	Down	0.852798	gene=Cs2g10250 CDS=1238-2848	K17680|1|0.0|1075|cit:102625113|twinkle protein [EC:3.6.4.12]	-	-	-	gi|568828060|ref|XP_006468363.1|/0/PREDICTED: twinkle homolog protein, chloroplastic/mitochondrial [Citrus sinensis]
Cs2g27470	10501	117.235	54.93	-1.09374	Down	0.881404	gene=Cs2g27470 CDS=141-10217	K12472|1|5e-13|79.7|ota:Ot15g00490|epidermal growth factor receptor substrate 15;K17046|4|4e-12|76.6|crb:CARUB_v10025902mg|protein DEK	-	-	-	gi|985436920|ref|XP_015383205.1|/0/PREDICTED: titin isoform X4 [Citrus sinensis]
Cs2g07090	1100	9.96	4.66	-1.09582	Down	0.819349	gene=Cs2g07090 CDS=403-750	K02183|1|4e-24|112|pda:103707714|calmodulin;K12893|2|2e-13|77.4|pper:PRUPE_ppa008137mg|splicing factor, arginine/serine-rich 4/5/6;K16465|3|1e-11|71.6|bpg:Bathy03g03720|centrin-1	-	GO:0046872//metal ion binding	-	gi|568827153|ref|XP_006467931.1|/8.29932e-55/PREDICTED: calcium-binding protein PBP1 [Citrus sinensis]
Cs3g10980	1085.36	24.35	11.385	-1.09679	Down	0.865428	gene=Cs3g10980 CDS=56-907	K05282|1|5e-35|148|egu:105043222|gibberellin 20-oxidase [EC:1.14.11.12]	-	-	-	gi|985439398|ref|XP_015383817.1|/1.59516e-135/PREDICTED: protein SRG1-like [Citrus sinensis]
Cs8g04700	1987	209.295	97.83	-1.09719	Down	0.883278	gene=Cs8g04700 CDS=44-1624	-	-	-	-	gi|641828822|gb|KDO47960.1|/0/hypothetical protein CISIN_1g042451mg [Citrus sinensis]
Cs7g07640	1448.75	76.22	35.625	-1.09728	Down	0.880289	gene=Cs7g07640 CDS=390-1067	K07232|1|6e-47|146|osa:4335982|cation transport protein ChaC	-	-	-	gi|641848293|gb|KDO67170.1|/3.11346e-101/hypothetical protein CISIN_1g026446mg [Citrus sinensis]
Cs5g31350	1786	22.44	10.47	-1.09981	Down	0.863344	gene=Cs5g31350 CDS=55-1587	K17710|1|5e-30|133|ppp:PHYPADRAFT_110446|pentatricopeptide repeat domain-containing protein 1	-	-	-	gi|567903194|ref|XP_006444085.1|/0/hypothetical protein CICLE_v10019771mg [Citrus clementina]
orange1.1t04754	165	10.805	5.04	-1.1002	Down	0.825433	gene=orange1.1t04754 CDS=1-165	-	-	-	-	gi|985474445|ref|XP_015382050.1|/1.6601e-21/PREDICTED: uncharacterized protein LOC107175198 [Citrus sinensis]
Cs5g32250	2007	11.89	5.545	-1.10049	Down	0.833116	gene=Cs5g32250 CDS=73-1671	K14549|1|0.0|1034|cic:CICLE_v10019671mg|U3 small nucleolar RNA-associated protein 15	GO:0031981//nuclear lumen	-	GO:0042254//ribosome biogenesis	gi|567903424|ref|XP_006444200.1|/0/hypothetical protein CICLE_v10019671mg [Citrus clementina]
Cs9g13790	3700	9.995	4.66	-1.10088	Down	0.819875	gene=Cs9g13790 CDS=2162-3367	K11420|1|2e-55|219|vvi:100259566|euchromatic histone-lysine N-methyltransferase [EC:2.1.1.43]	-	-	-	gi|568873825|ref|XP_006490027.1|/0/PREDICTED: histone-lysine N-methyltransferase, H3 lysine-9 specific SUVH5-like [Citrus sinensis]
Cs6g03350	1644	20.635	9.62	-1.10098	Down	0.860691	gene=Cs6g03350 CDS=41-1504	K08237|1|0.0|963|cit:102613968|hydroquinone glucosyltransferase [EC:2.4.1.218]	-	-	-	gi|567872147|ref|XP_006428663.1|/0/hypothetical protein CICLE_v10011598mg [Citrus clementina]
Cs2g17380	1050	25.975	12.095	-1.10271	Down	0.867069	gene=Cs2g17380 CDS=95-412	-	-	-	-	gi|568829881|ref|XP_006469243.1|/3.5822e-44/PREDICTED: uncharacterized protein LOC102627719 [Citrus sinensis]
orange1.1t01093	4228	9.11	4.24	-1.10339	Down	0.81194	gene=orange1.1t01093 CDS=132-3722	K17964|1|0.0|2400|cit:102628968|leucine-rich PPR motif-containing protein, mitochondrial	-	-	-	gi|568877580|ref|XP_006491807.1|/0/PREDICTED: pentatricopeptide repeat-containing protein At3g18110, chloroplastic isoform X1 [Citrus sinensis]
Cs6g12620	1546	27.235	12.665	-1.10461	Down	0.86808	gene=Cs6g12620 CDS=236-1345	K17871|1|3e-14|80.5|ath:AT4G05020|NADH:ubiquinone reductase (non-electrogenic) [EC:1.6.5.9]	-	GO:0050662//coenzyme binding;GO:0003824//catalytic activity	GO:0008152//metabolic process	gi|568855906|ref|XP_006481536.1|/0/PREDICTED: apoptosis-inducing factor 2 [Citrus sinensis]
Cs3g03420	2021	20.89	9.7	-1.10676	Down	0.861617	gene=Cs3g03420 CDS=462-1685	K03252|1|2e-17|91.7|mdm:103420349|translation initiation factor 3 subunit C	-	-	-	gi|568833636|ref|XP_006470988.1|/0/PREDICTED: uncharacterized protein LOC102624954 [Citrus sinensis]
Cs3g18540	1083	16.61	7.655	-1.11758	Down	0.853787	gene=Cs3g18540 CDS=1-1083	K01834|1|0.0|686|cit:102616660|2,3-bisphosphoglycerate-dependent phosphoglycerate mutase [EC:5.4.2.11]	-	GO:0004619//phosphoglycerate mutase activity	GO:0006007//glucose catabolic process	gi|568837241|ref|XP_006472635.1|/0/PREDICTED: 2,3-bisphosphoglycerate-dependent phosphoglycerate mutase [Citrus sinensis]
Cs7g31880	2036	79.74	36.675	-1.12051	Down	0.881741	gene=Cs7g31880 CDS=648-1886	K14497|1|0.0|692|cit:102629888|protein phosphatase 2C [EC:3.1.3.16]	-	-	-	gi|568866110|ref|XP_006486407.1|/0/PREDICTED: protein phosphatase 2C 37 [Citrus sinensis]
Cs2g31260	1038	16.925	7.775	-1.12224	Down	0.854755	gene=Cs2g31260 CDS=1-1038	-	-	-	-	gi|568833049|ref|XP_006470730.1|/9.8805e-180/PREDICTED: F-box protein At4g18380-like [Citrus sinensis]
Cs1g01190	1054	253.29	116.34	-1.12244	Down	0.884604	gene=Cs1g01190 CDS=108-659	-	-	-	-	gi|567871061|ref|XP_006428152.1|/2.09518e-68/hypothetical protein CICLE_v10026585mg [Citrus clementina]
Cs5g16180	2319.57	28.12	12.915	-1.12255	Down	0.870143	gene=Cs5g16180 CDS=571-2061	K13126|1|5e-10|67.4|fve:101312606|polyadenylate-binding protein	-	-	-	gi|568848577|ref|XP_006478081.1|/0/PREDICTED: NAC domain-containing protein 62-like isoform X2 [Citrus sinensis]
Cs8g14460	327	8.29	3.805	-1.12348	Down	0.803814	gene=Cs8g14460 CDS=1-327	K14539|1|5e-50|196|cit:102631094|large subunit GTPase 1 [EC:3.6.1.-]	-	GO:0032561//guanyl ribonucleotide binding	-	gi|568869285|ref|XP_006487858.1|/1.13015e-54/PREDICTED: GTPase LSG1-1-like [Citrus sinensis]
Cs5g08360	1579	16.145	7.375	-1.13037	Down	0.853219	gene=Cs5g08360 CDS=209-1024	K09286|1|1e-110|400|cit:102614159|EREBP-like factor	-	-	-	gi|568846574|ref|XP_006477125.1|/8.70219e-110/PREDICTED: ethylene-responsive transcription factor 1A [Citrus sinensis]
Cs9g04560	1768	11.26	5.14	-1.13137	Down	0.832084	gene=Cs9g04560 CDS=1093-1542	-	-	-	-	gi|568871874|ref|XP_006489104.1|/2.93125e-93/PREDICTED: protein SRC2-like [Citrus sinensis]
Cs5g07700	1821	14.065	6.42	-1.13146	Down	0.846251	gene=Cs5g07700 CDS=143-937	K14498|1|1e-174|613|cit:102622961|serine/threonine-protein kinase SRK2 [EC:2.7.11.1]	-	GO:0004672//protein kinase activity;GO:0032559;GO:0004672//protein kinase activity;GO:0032559	GO:0006464//cellular protein modification process;GO:0006464//cellular protein modification process	gi|568846456|ref|XP_006477070.1|/0/PREDICTED: serine/threonine-protein kinase SAPK3-like [Citrus sinensis]
Cs6g18330	706	413.07	188.45	-1.1322	Down	0.885236	gene=Cs6g18330 CDS=120-422	K18857|1|7e-17|87.8|vvi:100232857|alcohol dehydrogenase class-P [EC:1.1.1.1]	-	-	GO:0010876//lipid localization	gi|567876271|ref|XP_006430725.1|/2.86656e-34/hypothetical protein CICLE_v10013188mg [Citrus clementina]
Cs6g17120	1782	16.055	7.3	-1.13705	Down	0.854124	gene=Cs6g17120 CDS=1-1782	K18171|1|0.0|1092|cit:102615919|COX assembly mitochondrial protein 1;K01213|3|3e-79|296|pmum:103329211|galacturan 1,4-alpha-galacturonidase [EC:3.2.1.67];K00760|4|1e-08|62.4|obr:102711807|hypoxanthine phosphoribosyltransferase [EC:2.4.2.8]	-	-	-	gi|568857046|ref|XP_006482081.1|/0/PREDICTED: protein GAMETE EXPRESSED 1 [Citrus sinensis]
Cs5g26150	1728.37	24.42	11.085	-1.13945	Down	0.868669	gene=Cs5g26150 CDS=70-1029	-	-	-	-	gi|567901730|ref|XP_006443353.1|/3.70215e-170/hypothetical protein CICLE_v10020549mg [Citrus clementina]
Cs2g17070	1916	193.89	87.965	-1.14024	Down	0.885635	gene=Cs2g17070 CDS=52-1629	K01051|1|0.0|1019|cit:102619559|pectinesterase [EC:3.1.1.11]	GO:0030312//external encapsulating structure	GO:0030234//enzyme regulator activity	GO:0071555//cell wall organization	gi|568829822|ref|XP_006469215.1|/0/PREDICTED: pectinesterase [Citrus sinensis]
Cs1g06870	1488.24	21.04	9.53	-1.14259	Down	0.864691	gene=Cs1g06870 CDS=66-1004	K14820|1|1e-174|613|cit:102615253|ribosome biogenesis protein BRX1	-	GO:0016876//ligase activity, forming aminoacyl-tRNA and related compounds;GO:0032559;GO:0016876//ligase activity, forming aminoacyl-tRNA and related compounds;GO:0032559	GO:0010467//gene expression;GO:0010467//gene expression	gi|568820419|ref|XP_006464718.1|/1.06237e-173/PREDICTED: ribosome biogenesis protein BRX1-like [Citrus sinensis]
Cs7g31180	1005.19	256.3	115.805	-1.14614	Down	0.88652	gene=Cs7g31180 CDS=112-609	K10802|1|1e-24|114|cic:CICLE_v10032930mg|high mobility group protein B1	-	-	-	gi|641850133|gb|KDO69006.1|/4.17268e-58/hypothetical protein CISIN_1g029982mg [Citrus sinensis]
Cs1g18675	336	14.87	6.65	-1.16098	Down	0.852166	gene=Cs1g18675 CDS=106-247	K02903|1|2e-10|64.3|bvg:104903686|large subunit ribosomal protein L28e	GO:0030529//intracellular ribonucleoprotein complex	GO:0005198//structural molecule activity	GO:0010467//gene expression	gi|641839740|gb|KDO58666.1|/3.2004e-14/hypothetical protein CISIN_1g040088mg, partial [Citrus sinensis]
Cs1g17380	3221.4	13.69	6.115	-1.1627	Down	0.847661	gene=Cs1g17380 CDS=273-2381	K00454|1|0.0|1326|cit:102622489|lipoxygenase [EC:1.13.11.12]	-	-	-	gi|568822985|ref|XP_006465905.1|/0/PREDICTED: linoleate 13S-lipoxygenase 3-1, chloroplastic-like [Citrus sinensis]
Cs2g21840	1473	11.8	5.265	-1.16428	Down	0.838547	gene=Cs2g21840 CDS=353-1291	-	-	-	-	gi|567910393|ref|XP_006447510.1|/4.14745e-167/hypothetical protein CICLE_v10016010mg [Citrus clementina]
Cs2g24400	1683	35.895	15.995	-1.16616	Down	0.878352	gene=Cs2g24400 CDS=1-1683	-	GO:0016020//membrane	GO:0046872//metal ion binding	-	gi|567909725|ref|XP_006447176.1|/0/hypothetical protein CICLE_v10017544mg, partial [Citrus clementina]
orange1.1t04074	2007	13.32	5.93	-1.16749	Down	0.846882	gene=orange1.1t04074 CDS=125-1249	K14570|1|0.0|687|cit:102628898|RNA exonuclease 1 [EC:3.1.-.-]	-	-	-	gi|568883466|ref|XP_006494491.1|/0/PREDICTED: small RNA degrading nuclease 1 isoform X1 [Citrus sinensis]
Cs4g09550	919	1113.11	495.27	-1.1683	Down	0.888077	gene=Cs4g09550 CDS=298-606	-	-	-	-	gi|567920298|ref|XP_006452155.1|/8.56783e-20/hypothetical protein CICLE_v10010098mg [Citrus clementina]
Cs6g12480	1591	17.02	7.57	-1.16887	Down	0.859239	gene=Cs6g12480 CDS=349-1227	K12581|1|2e-160|566|cit:102630158|CCR4-NOT transcription complex subunit 7/8	-	-	-	gi|568855882|ref|XP_006481524.1|/1.58008e-159/PREDICTED: probable CCR4-associated factor 1 homolog 11 [Citrus sinensis]
Cs3g23920	1832	59.21	26.3	-1.17078	Down	0.883131	gene=Cs3g23920 CDS=239-1351	-	-	-	-	gi|568838759|ref|XP_006473372.1|/5.51293e-151/PREDICTED: uncharacterized protein LOC102624395 [Citrus sinensis]
Cs3g26670	1912	8.735	3.87	-1.17447	Down	0.81575	gene=Cs3g26670 CDS=85-1701	K17964|1|2e-46|187|sita:101776610|leucine-rich PPR motif-containing protein, mitochondrial	-	-	-	gi|567885397|ref|XP_006435257.1|/0/hypothetical protein CICLE_v10000789mg [Citrus clementina]
Cs3g03080	888	8.58	3.795	-1.17688	Down	0.814823	gene=Cs3g03080 CDS=1-888	K18801|1|1e-151|536|cit:102615379|glucuronoxylan 4-O-methyltransferase [EC:2.1.1.112]	-	-	-	gi|568833567|ref|XP_006470960.1|/7.52192e-151/PREDICTED: glucuronoxylan 4-O-methyltransferase 1 [Citrus sinensis]
Cs1g04870	1590.5	93.335	41.225	-1.1789	Down	0.886372	gene=Cs1g04870 CDS=479-1501	K00480|1|1e-20|102|cmo:103503469|salicylate hydroxylase [EC:1.14.13.1];K09838|2|2e-13|78.2|sita:101781949|zeaxanthin epoxidase [EC:1.14.13.90]	-	GO:0016491//oxidoreductase activity;GO:0016491//oxidoreductase activity	GO:0008152//metabolic process;GO:0008152//metabolic process	gi|567870497|ref|XP_006427870.1|/0/hypothetical protein CICLE_v10025686mg [Citrus clementina]
Cs1g25120	1731	617.65	272.28	-1.1817	Down	0.888625	gene=Cs1g25120 CDS=318-896	K11275|1|3e-41|170|cic:CICLE_v10026549mg|histone H1/5	GO:0000785//chromatin;GO:0043231//intracellular membrane-bounded organelle	GO:0003676//nucleic acid binding	GO:0050896//response to stimulus;GO:0034728//nucleosome organization	gi|641852270|gb|KDO71135.1|/2.14554e-40/hypothetical protein CISIN_1g029524mg [Citrus sinensis]
Cs9g11050	1243	26.37	11.59	-1.18602	Down	0.873469	gene=Cs9g11050 CDS=195-1058	-	-	-	-	gi|567854997|ref|XP_006420618.1|/1.41495e-178/hypothetical protein CICLE_v10005365mg [Citrus clementina]
Cs3g13300	1529	15.065	6.61	-1.18848	Down	0.855239	gene=Cs3g13300 CDS=166-1320	K10664|1|0.0|653|cit:102623318|E3 ubiquitin-protein ligase ATL6/9/15/31/42/55 [EC:2.3.2.27]	-	-	-	gi|567881407|ref|XP_006433262.1|/4.96742e-163/hypothetical protein CICLE_v10001478mg [Citrus clementina]
orange1.1t05022	1860.59	22.135	9.71	-1.18879	Down	0.869364	gene=orange1.1t05022 CDS=40-1266	K14797|1|0.0|653|cit:102606860|essential nuclear protein 1	-	-	-	gi|568885177|ref|XP_006495180.1|/0/PREDICTED: bystin isoform X2 [Citrus sinensis]
orange1.1t00472	2164	44.995	19.715	-1.19047	Down	0.881783	gene=orange1.1t00472 CDS=685-1779	K13425|1|6e-18|93.6|tcc:TCM_005261|WRKY transcription factor 22;K16225|2|8e-18|93.2|crb:CARUB_v10025742mg|probable WRKY transcription factor 52	-	-	-	gi|568876351|ref|XP_006491244.1|/0/PREDICTED: probable WRKY transcription factor 46 [Citrus sinensis]
Cs1g20530	2803.83	35.18	15.38	-1.1937	Down	0.879131	gene=Cs1g20530 CDS=889-2565	K01662|1|0.0|1217|cit:102618368|1-deoxy-D-xylulose-5-phosphate synthase [EC:2.2.1.7]	-	GO:0016903//oxidoreductase activity, acting on the aldehyde or oxo group of donors;GO:0016744;GO:0016903//oxidoreductase activity, acting on the aldehyde or oxo group of donors;GO:0016744;GO:0016903//oxidoreductase activity, acting on the aldehyde or oxo group of donors;GO:0016744;GO:0016903//oxidoreductase activity, acting on the aldehyde or oxo group of donors;GO:0016744;GO:0016903//oxidoreduct…	GO:0006772//thiamine metabolic process;GO:0006721;GO:0006772//thiamine metabolic process;GO:0006721;GO:0006772//thiamine metabolic process;GO:0006721;GO:0006772//thiamine metabolic process;GO:0006721;GO:0006772//thiamine metabolic process;GO:0006721	gi|568823881|ref|XP_006466336.1|/0/PREDICTED: probable 1-deoxy-D-xylulose-5-phosphate synthase 2, chloroplastic [Citrus sinensis]
Cs1g13220	1302.35	60.145	26.23	-1.19723	Down	0.884646	gene=Cs1g13220 CDS=261-1034	K06130|1|9e-160|563|cic:CICLE_v10026074mg|lysophospholipase II [EC:3.1.1.5]	-	GO:0003824//catalytic activity;GO:0003824//catalytic activity;GO:0003824//catalytic activity;GO:0003824//catalytic activity	-	gi|567869131|ref|XP_006427187.1|/3.00589e-159/hypothetical protein CICLE_v10026074mg [Citrus clementina]
Cs5g11130	2614	14.205	6.18	-1.20072	Down	0.852608	gene=Cs5g11130 CDS=62-2614	K01187|1|1e-17|92.8|aly:ARALYDRAFT_484972|alpha-glucosidase [EC:3.2.1.20];K05546|2|2e-17|92.4|cmo:103499585|alpha 1,3-glucosidase [EC:3.2.1.84]	-	GO:0004558//alpha-1,4-glucosidase activity;GO:0005488	GO:0044238//primary metabolic process	gi|568847339|ref|XP_006477491.1|/0/PREDICTED: alpha-glucosidase YihQ-like [Citrus sinensis]
Cs3g14830	1067	7.525	3.26	-1.20682	Down	0.803204	gene=Cs3g14830 CDS=663-1205	K03111|1|9e-23|108|cic:CICLE_v10022157mg|single-strand DNA-binding protein	-	GO:0003677//DNA binding;GO:0043566//structure-specific DNA binding	GO:0006259//DNA metabolic process	gi|567881859|ref|XP_006433488.1|/8.35104e-97/hypothetical protein CICLE_v10002449mg [Citrus clementina]
Cs4g11090	2074	199.81	86.505	-1.20777	Down	0.889109	gene=Cs4g11090 CDS=103-1173	K03146|1|0.0|657|cit:102626594|thiamine thiazole synthase	GO:0009941//chloroplast envelope	-	GO:0006772//thiamine metabolic process	gi|641833964|gb|KDO52968.1|/0/hypothetical protein CISIN_1g018414mg [Citrus sinensis]
Cs2g06730	1394	21.275	9.195	-1.21024	Down	0.869469	gene=Cs2g06730 CDS=156-1082	-	-	-	-	gi|568827054|ref|XP_006467883.1|/2.03765e-168/PREDICTED: uncharacterized protein LOC102624543 [Citrus sinensis]
orange1.1t00995	1661.29	42.465	18.345	-1.21089	Down	0.882141	gene=orange1.1t00995 CDS=725-1201	-	-	-	-	gi|567871689|ref|XP_006428434.1|/1.92816e-124/hypothetical protein CICLE_v10012712mg [Citrus clementina]
Cs1g12020	659	9.225	3.985	-1.21097	Down	0.824275	gene=Cs1g12020 CDS=66-659	K04733|1|4e-97|353|cit:102608661|interleukin-1 receptor-associated kinase 4 [EC:2.7.11.1]	-	-	-	gi|568821699|ref|XP_006465290.1|/8.42509e-99/PREDICTED: G-type lectin S-receptor-like serine/threonine-protein kinase CES101 [Citrus sinensis]
Cs6g20460	1621	12.935	5.585	-1.21165	Down	0.848209	gene=Cs6g20460 CDS=1021-1479	K08900|1|8e-74|177|jcu:105650246|mitochondrial chaperone BCS1	-	GO:0000166//nucleotide binding;GO:0000166//nucleotide binding	-	gi|567876923|ref|XP_006431051.1|/2.13832e-135/hypothetical protein CICLE_v10011449mg [Citrus clementina]
Cs4g11250	663	22.915	9.89	-1.21225	Down	0.871279	gene=Cs4g11250 CDS=1-663	-	-	-	-	gi|568842572|ref|XP_006475217.1|/2.85239e-110/PREDICTED: uncharacterized protein LOC102631151 [Citrus sinensis]
Cs4g17870	1349	138.86	59.78	-1.2159	Down	0.889256	gene=Cs4g17870 CDS=215-1090	K14430|1|1e-08|61.6|gsl:Gasu_35240|phosphate transporter;K15731|2|8e-07|55.8|csl:COCSUDRAFT_62990|carboxy-terminal domain RNA polymerase II polypeptide A small phosphatase [EC:3.1.3.16]	-	GO:0004871//signal transducer activity	-	gi|568843913|ref|XP_006475842.1|/8.0056e-146/PREDICTED: SPX domain-containing protein 1 [Citrus sinensis]
Cs5g26600	2440.71	43.955	18.88	-1.21917	Down	0.883088	gene=Cs5g26600 CDS=235-1749	-	-	-	-	gi|567901856|ref|XP_006443416.1|/0/hypothetical protein CICLE_v10019348mg [Citrus clementina]
Cs9g07750	2033	33.37	14.27	-1.22557	Down	0.880457	gene=Cs9g07750 CDS=208-1602	K13811|1|0.0|940|cic:CICLE_v10004927mg|3'-phosphoadenosine 5'-phosphosulfate synthase [EC:2.7.7.4 2.7.1.25]	-	GO:0004779//sulfate adenylyltransferase activity	GO:0006790//sulfur compound metabolic process	gi|567853856|ref|XP_006420048.1|/0/hypothetical protein CICLE_v10004927mg [Citrus clementina]
Cs5g12220	1691	13.635	5.83	-1.22575	Down	0.852482	gene=Cs5g12220 CDS=37-1386	-	-	-	-	gi|568847776|ref|XP_006477707.1|/0/PREDICTED: COBRA-like protein 4 [Citrus sinensis]
Cs6g12110	1383	8.415	3.595	-1.22697	Down	0.817413	gene=Cs6g12110 CDS=1-1383	K17550|1|2e-60|234|cit:102615962|protein phosphatase 1 regulatory subunit 7;K13420|2|4e-22|106|egr:104439601|LRR receptor-like serine/threonine-protein kinase FLS2 [EC:2.7.11.1]	-	-	-	gi|985453551|ref|XP_006481469.2|/0/PREDICTED: probable LRR receptor-like serine/threonine-protein kinase At4g36180 isoform X1 [Citrus sinensis]
orange1.1t00477	2503	23.03	9.835	-1.22752	Down	0.872732	gene=orange1.1t00477 CDS=230-1804	-	-	-	-	gi|568876369|ref|XP_006491253.1|/0/PREDICTED: protein ROOT PRIMORDIUM DEFECTIVE 1 [Citrus sinensis]
Cs1g10310	3388.03	7.495	3.2	-1.22786	Down	0.804909	gene=Cs1g10310 CDS=37-2463	K17710|1|9e-155|548|egu:105032139|pentatricopeptide repeat domain-containing protein 1	-	-	-	gi|568821357|ref|XP_006465146.1|/0/PREDICTED: pentatricopeptide repeat-containing protein At5g12100, mitochondrial [Citrus sinensis]
Cs1g24650	858.75	18.975	8.095	-1.229	Down	0.867175	gene=Cs1g24650 CDS=158-715	K02935|1|8e-83|307|cit:102620497|large subunit ribosomal protein L7/L12	-	-	-	gi|568824966|ref|XP_006466862.1|/5.91486e-82/PREDICTED: 50S ribosomal protein L7/L12 [Citrus sinensis]
Cs7g12410	2103.68	193.21	82.05	-1.23559	Down	0.890477	gene=Cs7g12410 CDS=727-1821	K01611|1|0.0|642|cit:102578065|S-adenosylmethionine decarboxylase [EC:4.1.1.50]	-	GO:0016831//carboxy-lyase activity;GO:0016831//carboxy-lyase activity;GO:0016831//carboxy-lyase activity	GO:0006596//polyamine biosynthetic process;GO:0006596//polyamine biosynthetic process;GO:0006596//polyamine biosynthetic process	gi|572153013|ref|NP_001275865.1|/0/S-adenosylmethionine decarboxylase [Citrus sinensis]
Cs4g19280	1007	49.5	20.975	-1.23876	Down	0.885172	gene=Cs4g19280 CDS=194-754	K10781|1|2e-06|53.9|pda:103697375|fatty acyl-ACP thioesterase B [EC:3.1.2.14 3.1.2.21]	-	-	-	gi|568844294|ref|XP_006476024.1|/1.88366e-103/PREDICTED: uncharacterized protein LOC102629468 [Citrus sinensis]
Cs4g20420	717	94.78	40.06	-1.24242	Down	0.888898	gene=Cs4g20420 CDS=158-601	-	-	-	-	gi|568844674|ref|XP_006476209.1|/2.86128e-53/PREDICTED: uncharacterized protein LOC102609753 [Citrus sinensis]
Cs5g08640	1496	10.845	4.58	-1.24361	Down	0.839199	gene=Cs5g08640 CDS=173-1303	K00010|1|1e-15|85.5|gsl:Gasu_22160|myo-inositol 2-dehydrogenase / D-chiro-inositol 1-dehydrogenase [EC:1.1.1.18 1.1.1.369]	-	GO:0004033//aldo-keto reductase (NADP) activity	GO:0008152//metabolic process	gi|568846646|ref|XP_006477160.1|/0/PREDICTED: inositol 2-dehydrogenase/D-chiro-inositol 3-dehydrogenase [Citrus sinensis]
Cs6g21520	1582	9.85	4.15	-1.24701	Down	0.831979	gene=Cs6g21520 CDS=283-1329	K13126|1|1e-14|82.0|fve:101312606|polyadenylate-binding protein;K05941|2|1e-07|58.9|mdm:103435918|glutathione gamma-glutamylcysteinyltransferase [EC:2.3.2.15];K00162|3|6e-06|53.1|obr:102719045|pyruvate dehydrogenase E1 component beta subunit [EC:1.2.4.1]	-	-	-	gi|568858170|ref|XP_006482627.1|/0/PREDICTED: NAC domain-containing protein 100 [Citrus sinensis]
orange1.1t05466	574	29.025	12.21	-1.24923	Down	0.8789	gene=orange1.1t05466 CDS=1-333	K00852|1|2e-19|95.9|mtr:MTR_130s0014|ribokinase [EC:2.7.1.15];K06892|2|9e-18|90.1|crb:CARUB_v10016002mg|feruloyl-CoA ortho-hydroxylase [EC:1.14.11.-]	-	GO:0016706//oxidoreductase activity, acting on paired donors, with incorporation or reduction of molecular oxygen, 2-oxoglutarate as one donor, and incorporation of one atom each of oxygen into both donors;GO:0016701//oxidoreductase activity, acting on single donors with incorporation of molecular oxygen	GO:0051553	gi|641818635|gb|KDO39329.1|/6.37463e-56/hypothetical protein CISIN_1g018221mg [Citrus sinensis]
Cs4g10410	2069	18.355	7.665	-1.25982	Down	0.867785	gene=Cs4g10410 CDS=73-1857	K19626|1|2e-38|161|gmx:102660446|inversin;K06694|2|5e-21|103|pda:103701543|26S proteasome non-ATPase regulatory subunit 10;K10406|5|3e-19|97.8|mdm:103401215|kinesin family member C2/C3	-	-	-	gi|567920712|ref|XP_006452362.1|/0/hypothetical protein CICLE_v10007801mg [Citrus clementina]
orange1.1t04039	1230	17.86	7.45	-1.26142	Down	0.866838	gene=orange1.1t04039 CDS=212-868	-	GO:0031981//nuclear lumen	-	-	gi|567885861|ref|XP_006435489.1|/3.00539e-88/hypothetical protein CICLE_v10002430mg [Citrus clementina]
Cs7g31000	3316	102.015	42.535	-1.26206	Down	0.889888	gene=Cs7g31000 CDS=408-2372	K15172|1|2e-28|129|vcn:VOLCADRAFT_106802|transcription elongation factor SPT5	-	-	-	gi|567886462|ref|XP_006435753.1|/0/hypothetical protein CICLE_v10030920mg [Citrus clementina]
Cs2g04520	1450.71	35.45	14.755	-1.26458	Down	0.882541	gene=Cs2g04520 CDS=338-1147	K13425|1|2e-27|123|egu:105047514|WRKY transcription factor 22	-	-	-	gi|641859218|gb|KDO77908.1|/5.43648e-112/hypothetical protein CISIN_1g022353mg [Citrus sinensis]
Cs9g02100	501	216.46	90.03	-1.26562	Down	0.891698	gene=Cs9g02100 CDS=1-501	K02183|1|7e-82|302|cit:102615552|calmodulin	-	-	-	gi|568871305|ref|XP_006488830.1|/3.94704e-81/PREDICTED: calmodulin [Citrus sinensis]
Cs9g07160	2051.49	22.135	9.2	-1.26662	Down	0.873595	gene=Cs9g07160 CDS=836-1717	K02930|1|7e-06|53.5|vvi:100253424|large subunit ribosomal protein L4e	-	-	-	gi|568872519|ref|XP_006489415.1|/2.07706e-163/PREDICTED: uncharacterized protein LOC102612013 [Citrus sinensis]
Cs4g07790	1976.32	18.69	7.76	-1.26814	Down	0.868669	gene=Cs4g07790 CDS=223-1236	K14209|1|3e-126|452|egr:104451767|solute carrier family 36 (proton-coupled amino acid transporter)	GO:0031224//intrinsic component of membrane;GO:0031224//intrinsic component of membrane;GO:0031224//intrinsic component of membrane	-	-	gi|568841671|ref|XP_006474781.1|/0/PREDICTED: probable amino acid permease 7 [Citrus sinensis]
Cs2g15220	1295	8.69	3.59	-1.27537	Down	0.824359	gene=Cs2g15220 CDS=121-870	-	-	-	-	gi|985434700|ref|XP_015382721.1|/7.34354e-125/PREDICTED: uncharacterized protein LOC107175629 [Citrus sinensis]
Cs2g27640	915	109.15	44.935	-1.2804	Down	0.890772	gene=Cs2g27640 CDS=10-915	K05337|1|1e-18|94.4|olu:OSTLU_7956|ferredoxin	-	GO:0005515//protein binding	GO:0044267//cellular protein metabolic process	gi|568832086|ref|XP_006470274.1|/6.44396e-177/PREDICTED: uncharacterized protein LOC102626758 [Citrus sinensis]
Cs3g24260	882	8.535	3.51	-1.28192	Down	0.823096	gene=Cs3g24260 CDS=1-882	-	-	-	-	gi|568838851|ref|XP_006473415.1|/1.83026e-149/PREDICTED: uncharacterized protein LOC102611366 [Citrus sinensis]
Cs7g02880	1955	10.27	4.205	-1.28826	Down	0.838484	gene=Cs7g02880 CDS=275-1720	K12135|1|5e-19|97.1|ath:AT5G15840|zinc finger protein CONSTANS	-	-	-	gi|567892625|ref|XP_006438833.1|/0/hypothetical protein CICLE_v10033431mg [Citrus clementina]
Cs7g15570	399	22.79	9.33	-1.28845	Down	0.875237	gene=Cs7g15570 CDS=25-399	-	-	-	-	-
Cs3g21790	4127.99	33.025	13.475	-1.29327	Down	0.882773	gene=Cs3g21790 CDS=1-3633	K12124|1|0.0|1747|cit:102626780|GIGANTEA	-	-	-	gi|568838203|ref|XP_006473104.1|/0/PREDICTED: protein GIGANTEA [Citrus sinensis]
Cs2g05620	1384	21.465	8.735	-1.29711	Down	0.874374	gene=Cs2g05620 CDS=83-808	K09286|1|2e-24|114|sot:102580681|EREBP-like factor	-	-	-	gi|568826785|ref|XP_006467749.1|/1.99682e-91/PREDICTED: ethylene-responsive transcription factor 4 [Citrus sinensis]
orange1.1t05989	488.19	7.465	3.03	-1.30082	Down	0.810613	gene=orange1.1t05989 CDS=179-240	-	-	-	-	-
Cs2g20010	1527	1251.28	506.96	-1.30346	Down	0.893192	gene=Cs2g20010 CDS=341-880	-	-	-	-	gi|641839539|gb|KDO58468.1|/3.71027e-09/hypothetical protein CISIN_1g029569mg [Citrus sinensis]
Cs2g19010	2444.33	76.83	31.095	-1.30499	Down	0.890245	gene=Cs2g19010 CDS=351-1613	K12135|1|4e-14|81.3|aly:ARALYDRAFT_488429|zinc finger protein CONSTANS	GO:0044464;GO:0044464	GO:0046914//transition metal ion binding;GO:0046914//transition metal ion binding	-	gi|567911067|ref|XP_006447847.1|/0/hypothetical protein CICLE_v10015364mg [Citrus clementina]
Cs3g20340	2357	11.62	4.69	-1.30895	Down	0.848124	gene=Cs3g20340 CDS=273-1982	K00666|1|7e-145|515|sbi:SORBI_10g012080|fatty-acyl-CoA synthase [EC:6.2.1.-];K01904|4|3e-46|187|pop:POPTR_0019s07600g|4-coumarate--CoA ligase [EC:6.2.1.12]	-	GO:0016405//CoA-ligase activity	-	gi|568837732|ref|XP_006472877.1|/0/PREDICTED: probable acyl-activating enzyme 9 isoform X1 [Citrus sinensis]
orange1.1t01331	1749	14.995	6.05	-1.30947	Down	0.862186	gene=orange1.1t01331 CDS=117-1565	-	-	-	-	gi|568878071|ref|XP_006492029.1|/0/PREDICTED: uncharacterized protein LOC102628498 [Citrus sinensis]
Cs8g09750	429	14.635	5.9	-1.31064	Down	0.86107	gene=Cs8g09750 CDS=1-429	K09567|1|2e-66|250|cit:102607384|peptidyl-prolyl isomerase H (cyclophilin H) [EC:5.2.1.8]	-	GO:0016859//cis-trans isomerase activity	GO:0044267//cellular protein metabolic process	gi|568822697|ref|XP_006465765.1|/1.40866e-65/PREDICTED: peptidyl-prolyl cis-trans isomerase CYP22 [Citrus sinensis]
Cs4g04730	2358	26.39	10.6	-1.31593	Down	0.880268	gene=Cs4g04730 CDS=6-2306	K01853|1|0.0|1587|cit:102624399|cycloartenol synthase [EC:5.4.99.8]	-	-	-	gi|568840771|ref|XP_006474339.1|/0/PREDICTED: cycloartenol synthase-like isoform X2 [Citrus sinensis]
Cs5g28270	204	125.71	50.465	-1.31674	Down	0.893129	gene=Cs5g28270 CDS=1-204	-	-	-	-	gi|567861030|ref|XP_006423169.1|/3.13365e-28/hypothetical protein CICLE_v10029754mg [Citrus clementina]
Cs4g11380	2283.55	7.075	2.84	-1.31684	Down	0.80674	gene=Cs4g11380 CDS=1-2505	K04733|1|9e-73|275|cit:102623155|interleukin-1 receptor-associated kinase 4 [EC:2.7.11.1];K05349|3|3e-59|230|mdm:103410473|beta-glucosidase [EC:3.2.1.21]	-	-	-	gi|641855521|gb|KDO74307.1|/0/hypothetical protein CISIN_1g003288mg [Citrus sinensis]
Cs7g26660	2172	28.285	11.31	-1.32244	Down	0.88191	gene=Cs7g26660 CDS=824-1879	K13434|1|5e-19|97.1|pop:POPTR_0019s15190g|pathogenesis-related genes transcriptional activator PTI6	-	-	-	gi|568864811|ref|XP_006485784.1|/0/PREDICTED: ethylene-responsive transcription factor CRF6-like [Citrus sinensis]
Cs5g03070	1105.03	22.905	9.155	-1.32303	Down	0.877279	gene=Cs5g03070 CDS=620-994	-	-	-	-	gi|568845269|ref|XP_006476499.1|/2.9138e-52/PREDICTED: putative late blight resistance protein homolog R1B-19 [Citrus sinensis]
Cs4g02080	3361.95	6.945	2.77	-1.32609	Down	0.805772	gene=Cs4g02080 CDS=189-3218	K10908|1|0.0|1451|cit:102620149|DNA-directed RNA polymerase, mitochondrial [EC:2.7.7.6]	-	GO:0003676//nucleic acid binding;GO:0034062//RNA polymerase activity;GO:0003676//nucleic acid binding;GO:0034062//RNA polymerase activity	GO:0010467//gene expression;GO:0010467//gene expression	gi|568840170|ref|XP_006474044.1|/0/PREDICTED: DNA-directed RNA polymerase 3, chloroplastic [Citrus sinensis]
Cs9g12840	3192	13.26	5.28	-1.32847	Down	0.857555	gene=Cs9g12840 CDS=1-3192	K13420|1|0.0|705|cic:CICLE_v10026978mg|LRR receptor-like serine/threonine-protein kinase FLS2 [EC:2.7.11.1]	-	-	-	gi|568873750|ref|XP_006489991.1|/0/PREDICTED: probable LRR receptor-like serine/threonine-protein kinase At3g47570 [Citrus sinensis]
Cs5g02000	2094.05	251.72	99.84	-1.33413	Down	0.894287	gene=Cs5g02000 CDS=492-1325	K10442|1|8e-18|93.2|sly:101268156|kelch-like protein 1/4/5;K10457|2|4e-17|90.9|vvi:100267149|kelch-like protein 20;K16726|3|1e-06|56.2|mis:MICPUN_106342|ankyrin repeat domain-containing protein 17	-	-	-	gi|568844972|ref|XP_006476354.1|/5.43786e-163/PREDICTED: B2 protein [Citrus sinensis]
Cs5g04810	1264	90.42	35.8	-1.33668	Down	0.892898	gene=Cs5g04810 CDS=321-920	K14492|1|7e-92|338|cit:102617764|two-component response regulator ARR-A family	-	GO:0004871//signal transducer activity;GO:0016772//transferase activity, transferring phosphorus-containing groups	GO:0006351//transcription, DNA-templated;GO:0007165//signal transduction;GO:0006796//phosphate-containing compound metabolic process	gi|568845667|ref|XP_006476689.1|/5.11438e-91/PREDICTED: two-component response regulator ARR5-like [Citrus sinensis]
Cs8g17200	639	7.825	3.085	-1.34282	Down	0.820086	gene=Cs8g17200 CDS=1-639	-	-	-	-	gi|568869952|ref|XP_006488178.1|/6.09461e-115/PREDICTED: phosphatidylinositol transfer protein 1-like isoform X1 [Citrus sinensis]
orange1.1t04000	840	15.425	6.075	-1.34431	Down	0.865596	gene=orange1.1t04000 CDS=1-840	K19589|1|3e-41|169|mtr:MTR_4g024860|release factor glutamine methyltransferase [EC:2.1.1.297];K10683|3|2e-40|166|cic:CICLE_v10014038mg|BRCA1-associated RING domain protein 1;K03452|4|2e-39|163|vvi:100250295|magnesium/proton exchanger;K17285|5|5e-34|145|aly:ARALYDRAFT_330113|selenium-binding protein 1	-	-	-	gi|568847314|ref|XP_006477483.1|/5.2922e-127/PREDICTED: pentatricopeptide repeat-containing protein At5g66520-like [Citrus sinensis]
Cs9g12920	864	24.245	9.52	-1.34865	Down	0.879699	gene=Cs9g12920 CDS=320-864	K13420|1|2e-64|246|cit:102610203|LRR receptor-like serine/threonine-protein kinase FLS2 [EC:2.7.11.1]	-	-	-	gi|641816564|gb|KDO38499.1|/2.10184e-118/hypothetical protein CISIN_1g039514mg, partial [Citrus sinensis]
Cs3g26480	1441	147.53	57.565	-1.35774	Down	0.894729	gene=Cs3g26480 CDS=127-1230	K00679|1|9e-70|265|cic:CICLE_v10027727mg|phospholipid:diacylglycerol acyltransferase [EC:2.3.1.158];K01188|2|1e-52|208|aly:ARALYDRAFT_316517|beta-glucosidase [EC:3.2.1.21];K10960|3|7e-40|165|atr:18422248|geranylgeranyl reductase [EC:1.3.1.83];K01206|4|2e-25|117|tcc:TCM_010576|alpha-L-fucosidase [EC:3.2.1.51]	-	-	-	gi|641866241|gb|KDO84926.1|/0/hypothetical protein CISIN_1g017687mg [Citrus sinensis]
Cs5g28250	4836	7.015	2.73	-1.36154	Down	0.809624	gene=Cs5g28250 CDS=544-3915	K04640|1|2e-39|166|pper:PRUPE_ppa006908mg|guanine nucleotide-binding protein subunit alpha, other	-	GO:0000166//nucleotide binding	-	gi|567861040|ref|XP_006423174.1|/0/hypothetical protein CICLE_v10027708mg [Citrus clementina]
Cs8g16910	2113.8	19.89	7.72	-1.36537	Down	0.875763	gene=Cs8g16910 CDS=262-1992	K08472|1|0.0|1008|cic:CICLE_v10028092mg|mlo protein	-	-	-	gi|567863932|ref|XP_006424615.1|/0/hypothetical protein CICLE_v10028092mg [Citrus clementina]
Cs2g01990	2193.45	68.14	26.355	-1.37043	Down	0.892393	gene=Cs2g01990 CDS=142-1785	K14494|1|2e-57|224|pper:PRUPE_ppa003975mg|DELLA protein	-	-	-	gi|568825889|ref|XP_006467309.1|/0/PREDICTED: scarecrow-like protein 13 [Citrus sinensis]
Cs8g04280	1786	37.39	14.39	-1.37759	Down	0.888077	gene=Cs8g04280 CDS=621-1421	-	-	-	-	gi|568867187|ref|XP_006486925.1|/3.7401e-104/PREDICTED: zinc finger protein ZAT10-like [Citrus sinensis]
Cs4g08030	318	19.975	7.66	-1.38278	Down	0.876268	gene=Cs4g08030 CDS=1-318	K13457|1|2e-31|134|cic:CICLE_v10010679mg|disease resistance protein RPM1	-	-	-	gi|985443550|ref|XP_015384622.1|/3.0231e-31/PREDICTED: disease resistance protein RPM1-like [Citrus sinensis]
Cs9g04690	2451	12.835	4.91	-1.38629	Down	0.858923	gene=Cs9g04690 CDS=179-2155	K00640|1|3e-36|154|pop:POPTR_0015s12840g|serine O-acetyltransferase [EC:2.3.1.30];K13126|2|1e-12|76.3|pmum:103336271|polyadenylate-binding protein	-	-	-	gi|568871914|ref|XP_006489123.1|/0/PREDICTED: uncharacterized protein LOC102628376 [Citrus sinensis]
Cs6g05910	2614	24.79	9.44	-1.3929	Down	0.881636	gene=Cs6g05910 CDS=143-2614	-	-	-	-	gi|568854299|ref|XP_006480768.1|/0/PREDICTED: uncharacterized protein LOC102627372 isoform X1 [Citrus sinensis]
Cs1g12560	708	7.47	2.835	-1.39776	Down	0.818844	gene=Cs1g12560 CDS=1-708	K13993|1|2e-108|392|cit:102624529|HSP20 family protein	-	-	-	gi|568821793|ref|XP_006465333.1|/1.16127e-107/PREDICTED: 26.5 kDa heat shock protein, mitochondrial [Citrus sinensis]
Cs4g18000	1057	96.76	36.555	-1.40434	Down	0.894687	gene=Cs4g18000 CDS=205-1017	-	-	-	-	gi|985445399|ref|XP_015385058.1|/2.63176e-119/PREDICTED: uncharacterized protein LOC102608711 [Citrus sinensis]
Cs9g07180	1417	8.7	3.285	-1.40512	Down	0.833389	gene=Cs9g07180 CDS=90-668	-	-	GO:0016407//acetyltransferase activity	-	gi|568872523|ref|XP_006489417.1|/1.86162e-92/PREDICTED: uncharacterized N-acetyltransferase YoaA-like [Citrus sinensis]
Cs7g02900	2779	26.86	10.135	-1.40611	Down	0.88412	gene=Cs7g02900 CDS=287-2188	-	-	-	-	gi|568858994|ref|XP_006483028.1|/0/PREDICTED: uncharacterized protein At2g33490 [Citrus sinensis]
orange1.1t05984	369.08	31.155	11.715	-1.41111	Down	0.886772	gene=orange1.1t05984 CDS=153-208	-	-	-	-	gi|568846033|ref|XP_006476864.1|/8.34474e-42/PREDICTED: uncharacterized membrane protein At1g16860-like [Citrus sinensis]
Cs2g21235	690	7.745	2.91	-1.41225	Down	0.823391	gene=Cs2g21235 CDS=240-270	-	-	-	-	gi|641835714|gb|KDO54687.1|/8.39444e-07/hypothetical protein CISIN_1g035397mg [Citrus sinensis]
Cs3g04000	398	93.285	34.895	-1.41862	Down	0.895192	gene=Cs3g04000 CDS=87-398	-	-	-	-	gi|985436920|ref|XP_015383205.1|/3.26932e-54/PREDICTED: titin isoform X4 [Citrus sinensis]
Cs2g20200	904	64.345	24.03	-1.42099	Down	0.893571	gene=Cs2g20200 CDS=47-382	-	-	-	-	gi|641806140|gb|KDO36076.1|/7.48359e-21/hypothetical protein CISIN_1g034739mg [Citrus sinensis]
Cs1g24220	2419	6.985	2.6	-1.42575	Down	0.813181	gene=Cs1g24220 CDS=935-2476	K17681|1|0.0|980|cic:CICLE_v10025141mg|ATPase family AAA domain-containing protein 3A/B	-	GO:0032559;GO:0042623//ATPase activity, coupled;GO:0032559;GO:0042623//ATPase activity, coupled;GO:0032559;GO:0042623//ATPase activity, coupled	-	gi|567866077|ref|XP_006425661.1|/0/hypothetical protein CICLE_v10025141mg [Citrus clementina]
Cs4g01990	3123	26.63	9.91	-1.4261	Down	0.884667	gene=Cs4g01990 CDS=1-3123	K10999|1|0.0|2033|cit:102616000|cellulose synthase A [EC:2.4.1.12]	GO:0031224//intrinsic component of membrane	GO:0016759//cellulose synthase activity;GO:0046914//transition metal ion binding	GO:0045229//external encapsulating structure organization;GO:0009250//glucan biosynthetic process	gi|568840138|ref|XP_006474028.1|/0/PREDICTED: cellulose synthase A catalytic subunit 7 [UDP-forming] isoform X2 [Citrus sinensis]
Cs3g20100	1656	11.625	4.315	-1.4298	Down	0.855366	gene=Cs3g20100 CDS=1-1656	K00666|1|2e-149|529|sbi:SORBI_10g012080|fatty-acyl-CoA synthase [EC:6.2.1.-];K01904|4|3e-45|183|jcu:105630258|4-coumarate--CoA ligase [EC:6.2.1.12]	-	GO:0016405//CoA-ligase activity	-	gi|568837656|ref|XP_006472839.1|/0/PREDICTED: probable acyl-activating enzyme 9 [Citrus sinensis]
Cs2g03330	627	11.57	4.275	-1.43639	Down	0.855471	gene=Cs2g03330 CDS=124-477	-	-	-	-	gi|567914773|ref|XP_006449700.1|/4.38262e-54/hypothetical protein CICLE_v10017188mg [Citrus clementina]
Cs2g04590	2943	16.735	6.165	-1.4407	Down	0.873006	gene=Cs2g04590 CDS=1-2943	K10999|1|0.0|1916|cit:102629226|cellulose synthase A [EC:2.4.1.12]	GO:0031224//intrinsic component of membrane	GO:0016759//cellulose synthase activity	GO:0045229//external encapsulating structure organization;GO:0009250//glucan biosynthetic process	gi|568826519|ref|XP_006467619.1|/0/PREDICTED: cellulose synthase A catalytic subunit 8 [UDP-forming] [Citrus sinensis]
orange1.1t05093	699	12.22	4.49	-1.44446	Down	0.858839	gene=orange1.1t05093 CDS=1-699	K13126|1|2e-06|53.1|fve:101312606|polyadenylate-binding protein	-	-	-	gi|985474747|ref|XP_015382149.1|/1.41502e-134/PREDICTED: NAC domain-containing protein 40-like, partial [Citrus sinensis]
Cs1g15810	1765	52.625	19.28	-1.44864	Down	0.892961	gene=Cs1g15810 CDS=160-1284	-	-	GO:0003824//catalytic activity	GO:0008152//metabolic process	gi|568822559|ref|XP_006465698.1|/0/PREDICTED: clavaminate synthase-like protein At3g21360 [Citrus sinensis]
Cs3g23300	1426.18	11.8	4.31	-1.45303	Down	0.857176	gene=Cs3g23300 CDS=1-942	K13126|1|9e-25|117|fve:101312606|polyadenylate-binding protein	-	-	-	gi|568838596|ref|XP_006473296.1|/3.12692e-169/PREDICTED: NAC domain-containing protein 37-like isoform X2 [Citrus sinensis]
Cs3g11160	1371	14.895	5.44	-1.45315	Down	0.868859	gene=Cs3g11160 CDS=1-1371	K13459|1|0.0|679|cic:CICLE_v10003563mg|disease resistance protein RPS2;K00514|4|1e-178|626|cit:102608122|zeta-carotene desaturase [EC:1.3.5.6]	-	-	-	gi|985439505|ref|XP_015383837.1|/0/PREDICTED: disease resistance protein At4g27190-like [Citrus sinensis]
Cs3g14930	1287	6.26	2.265	-1.46665	Down	0.804404	gene=Cs3g14930 CDS=342-821	K09512|1|5e-27|122|mus:103989540|DnaJ homolog subfamily B member 6;K09514|2|4e-26|119|zma:100282976|DnaJ homolog subfamily B member 8	-	GO:0005515//protein binding	GO:0044267//cellular protein metabolic process	gi|568836273|ref|XP_006472170.1|/3.19729e-80/PREDICTED: chaperone protein DnaJ [Citrus sinensis]
Cs6g09150	1314.8	702.25	253.53	-1.46983	Down	0.898497	gene=Cs6g09150 CDS=87-914	K00522|1|1e-97|340|cit:102626899|ferritin heavy chain [EC:1.16.3.2]	GO:0009536//plastid;GO:0009536//plastid;GO:0009536//plastid	GO:0046914//transition metal ion binding;GO:0016491//oxidoreductase activity;GO:0046914//transition metal ion binding;GO:0016491//oxidoreductase activity;GO:0046914//transition metal ion binding;GO:0016491//oxidoreductase activity	-	gi|568855005|ref|XP_006481103.1|/2.671e-114/PREDICTED: ferritin-3, chloroplastic [Citrus sinensis]
Cs4g15820	1435	27.97	10.095	-1.47024	Down	0.887193	gene=Cs4g15820 CDS=130-1197	K09419|1|8e-140|497|cit:102615136|heat shock transcription factor, other eukaryote	GO:0043231//intracellular membrane-bounded organelle	GO:0003677//DNA binding;GO:0001071//nucleic acid binding transcription factor activity	GO:0006351//transcription, DNA-templated	gi|568843446|ref|XP_006475618.1|/6.02927e-139/PREDICTED: heat stress transcription factor C-1 [Citrus sinensis]
Cs2g24550	2603	14.405	5.19	-1.47276	Down	0.868438	gene=Cs2g24550 CDS=523-1911	-	-	-	-	gi|567909697|ref|XP_006447162.1|/0/hypothetical protein CICLE_v10015170mg [Citrus clementina]
orange1.1t03699	1065	8.915	3.21	-1.47366	Down	0.838968	gene=orange1.1t03699 CDS=127-1065	K13155|1|3e-161|568|cit:102630036|U11/U12 small nuclear ribonucleoprotein 35 kDa protein	-	GO:0005488	-	gi|985474942|ref|XP_015382201.1|/1.82622e-160/PREDICTED: U11/U12 small nuclear ribonucleoprotein 35 kDa protein-like [Citrus sinensis]
Cs6g13750	2503	16.915	6.065	-1.47972	Down	0.875026	gene=Cs6g13750 CDS=1441-2202	K08311|1|2e-06|55.5|ota:Ot10g03540|putative (di)nucleoside polyphosphate hydrolase [EC:3.6.1.-]	-	-	-	gi|568856022|ref|XP_006481590.1|/5.56602e-136/PREDICTED: nudix hydrolase 27, chloroplastic [Citrus sinensis]
Cs4g14890	2516	19.67	7.05	-1.4803	Down	0.879636	gene=Cs4g14890 CDS=195-1769	K07936|1|1e-13|79.3|zma:103637360|GTP-binding nuclear protein Ran;K14861|2|2e-12|75.5|ath:AT1G72270|nucleolar pre-ribosomal-associated protein 1	-	-	-	gi|568843184|ref|XP_006475497.1|/0/PREDICTED: uncharacterized protein LOC102622258 [Citrus sinensis]
Cs9g01710	1225.38	11.53	4.1	-1.4917	Down	0.858249	gene=Cs9g01710 CDS=76-852	K18819|1|8e-152|537|cic:CICLE_v10005406mg|inositol 3-alpha-galactosyltransferase [EC:2.4.1.123]	-	GO:0016740//transferase activity;GO:0016740//transferase activity	-	gi|567852271|ref|XP_006419299.1|/6.10682e-151/hypothetical protein CICLE_v10005406mg [Citrus clementina]
Cs3g26210	2120	19.86	7.01	-1.50238	Down	0.881005	gene=Cs3g26210 CDS=26-1873	-	-	-	-	gi|568839390|ref|XP_006473667.1|/0/PREDICTED: uncharacterized protein LOC102606854 [Citrus sinensis]
Cs7g12050	915	13.29	4.685	-1.50422	Down	0.866543	gene=Cs7g12050 CDS=1-915	K01246|1|4e-144|511|cic:CICLE_v10032151mg|DNA-3-methyladenine glycosylase I [EC:3.2.2.20]	-	GO:0016787//hydrolase activity	GO:0008152//metabolic process	gi|568861553|ref|XP_006484265.1|/2.73259e-143/PREDICTED: DNA-3-methyladenine glycosylase isoform X1 [Citrus sinensis]
Cs5g21210	600	13.285	4.68	-1.50522	Down	0.866985	gene=Cs5g21210 CDS=1-600	K17800|1|3e-85|314|cit:102619598|LETM1 and EF-hand domain-containing protein 1, mitochondrial	-	GO:0046872//metal ion binding	-	gi|568849638|ref|XP_006478554.1|/1.65457e-84/PREDICTED: uncharacterized protein LOC102619598 [Citrus sinensis]
Cs3g26680	1243	22.505	7.925	-1.50576	Down	0.884246	gene=Cs3g26680 CDS=158-970	-	-	-	-	gi|568839498|ref|XP_006473720.1|/1.06047e-149/PREDICTED: uncharacterized protein At1g76070 [Citrus sinensis]
orange1.1t05089	546	6.555	2.305	-1.50783	Down	0.812845	gene=orange1.1t05089 CDS=1-546	K18756|1|3e-10|65.1|pper:PRUPE_ppa009003mg|protein bicaudal C	-	-	-	gi|568885277|ref|XP_006495217.1|/1.16156e-85/PREDICTED: uncharacterized protein LOC102624211 [Citrus sinensis]
Cs9g03610	963	13.58	4.73	-1.52157	Down	0.868585	gene=Cs9g03610 CDS=86-565	K02553|1|2e-07|57.0|bvg:104906773|regulator of ribonuclease activity A	-	-	-	gi|567852605|ref|XP_006419466.1|/5.84784e-75/hypothetical protein CICLE_v10006106mg [Citrus clementina]
Cs5g02590	2713	6.98	2.43	-1.52227	Down	0.820275	gene=Cs5g02590 CDS=212-2713	K17535|1|9e-22|106|gsl:Gasu_49420|serine/threonine-protein kinase TNNI3K [EC:2.7.11.1];K14510|4|5e-17|90.9|mus:103993584|serine/threonine-protein kinase CTR1 [EC:2.7.11.1]	-	GO:0004672//protein kinase activity	-	gi|568845125|ref|XP_006476428.1|/0/PREDICTED: serine/threonine-protein kinase ATG1 [Citrus sinensis]
Cs3g08160	306	141.78	49.235	-1.5259	Down	0.899802	gene=Cs3g08160 CDS=1-267	K00799|1|2e-41|167|cic:CICLE_v10002678mg|glutathione S-transferase [EC:2.5.1.18]	-	-	-	gi|568834626|ref|XP_006471422.1|/4.85607e-42/PREDICTED: protein IN2-1 homolog B-like [Citrus sinensis]
Cs7g21860	1294	15.61	5.385	-1.53545	Down	0.875279	gene=Cs7g21860 CDS=218-850	K07910|1|2e-109|396|cic:CICLE_v10033703mg|Ras-related protein Rab-18	-	GO:0032561//guanyl ribonucleotide binding	GO:0006810//transport;GO:0035556//intracellular signal transduction	gi|567888020|ref|XP_006436532.1|/1.25844e-108/hypothetical protein CICLE_v10033703mg [Citrus clementina]
Cs3g17010	1128	19.945	6.86	-1.53975	Down	0.882773	gene=Cs3g17010 CDS=191-547	-	-	-	-	gi|568836805|ref|XP_006472423.1|/3.37847e-35/PREDICTED: hemiasterlin resistant protein 1 [Citrus sinensis]
Cs2g16870	793	169.98	57.445	-1.56511	Down	0.901633	gene=Cs2g16870 CDS=64-525	K01807|1|2e-06|53.1|gmx:100776813|ribose 5-phosphate isomerase A [EC:5.3.1.6]	-	-	-	gi|567911835|ref|XP_006448231.1|/2.24671e-84/hypothetical protein CICLE_v10017056mg [Citrus clementina]
Cs5g02440	3371	44.265	14.69	-1.59133	Down	0.901212	gene=Cs5g02440 CDS=685-1473	K16225|1|6e-16|87.8|crb:CARUB_v10025742mg|probable WRKY transcription factor 52;K18835|3|2e-13|79.3|gmx:100127395|WRKY transcription factor 2	-	-	-	gi|568845068|ref|XP_006476400.1|/0/PREDICTED: probable WRKY transcription factor 53 [Citrus sinensis]
Cs8g18830	1670	18.93	6.26	-1.59644	Down	0.888077	gene=Cs8g18830 CDS=70-1125	K11982|1|2e-136|486|cit:102628945|E3 ubiquitin-protein ligase RNF115/126 [EC:2.3.2.27]	-	-	-	gi|568870349|ref|XP_006488368.1|/1.69638e-135/PREDICTED: E3 ubiquitin-protein ligase RING1-like [Citrus sinensis]
Cs5g02450	3197.8	25.65	8.48	-1.59682	Down	0.894897	gene=Cs5g02450 CDS=81-500	K16225|1|6e-07|57.8|crb:CARUB_v10025742mg|probable WRKY transcription factor 52	-	-	-	gi|568845068|ref|XP_006476400.1|/1.88786e-112/PREDICTED: probable WRKY transcription factor 53 [Citrus sinensis]
Cs1g02900	1228	98.375	32.425	-1.60119	Down	0.905507	gene=Cs1g02900 CDS=309-587	-	-	-	-	gi|567905966|ref|XP_006445471.1|/7.21044e-50/hypothetical protein CICLE_v10023758mg, partial [Citrus clementina]
orange1.1t04628	575	5.885	1.93	-1.60844	Down	0.811308	gene=orange1.1t04628 CDS=213-431	K00121|1|4e-14|78.2|cit:102622247|S-(hydroxymethyl)glutathione dehydrogenase / alcohol dehydrogenase [EC:1.1.1.284 1.1.1.1]	-	-	-	gi|568862250|ref|XP_006484598.1|/4.16076e-31/PREDICTED: uncharacterized protein LOC102628651 isoform X2 [Citrus sinensis]
Cs5g29200	3484	21.16	6.93	-1.61041	Down	0.891298	gene=Cs5g29200 CDS=1-2589	K10999|1|0.0|1527|cit:102619893|cellulose synthase A [EC:2.4.1.12]	-	-	-	gi|641841467|gb|KDO60379.1|/0/hypothetical protein CISIN_1g001574mg [Citrus sinensis]
Cs9g07230	1317	46.06	15.03	-1.61567	Down	0.902539	gene=Cs9g07230 CDS=597-1154	-	-	GO:0016407//acetyltransferase activity	-	gi|568872531|ref|XP_006489421.1|/2.1283e-103/PREDICTED: uncharacterized N-acetyltransferase p20 [Citrus sinensis]
Cs9g13610	1420	114.04	37.2	-1.61617	Down	0.906791	gene=Cs9g13610 CDS=287-1006	K09286|1|2e-138|493|cit:102626255|EREBP-like factor	-	-	-	gi|568873801|ref|XP_006490015.1|/1.12045e-137/PREDICTED: ethylene-responsive transcription factor ERF105 [Citrus sinensis]
Cs9g02520	1319	77.31	24.84	-1.63799	Down	0.906328	gene=Cs9g02520 CDS=70-1047	K00434|1|4e-110|399|sita:101761938|L-ascorbate peroxidase [EC:1.11.1.11];K01183|2|5e-49|196|egr:104419011|chitinase [EC:3.2.1.14]	-	GO:0004553//hydrolase activity, hydrolyzing O-glycosyl compounds	GO:0006026	gi|568871380|ref|XP_006488866.1|/0/PREDICTED: chitinase-like protein 2 [Citrus sinensis]
Cs9g07560	1447	26.3	8.41	-1.64489	Down	0.897255	gene=Cs9g07560 CDS=406-1017	K11982|1|1e-10|68.6|atr:18422261|E3 ubiquitin-protein ligase RNF115/126 [EC:2.3.2.27]	-	-	-	gi|568872586|ref|XP_006489448.1|/1.46199e-116/PREDICTED: E3 ubiquitin-protein ligase RNF12-B-like [Citrus sinensis]
Cs7g13810	1834	20.94	6.695	-1.64511	Down	0.892435	gene=Cs7g13810 CDS=1-1233	K05337|1|5e-16|87.0|olu:OSTLU_7956|ferredoxin	-	-	-	gi|568862094|ref|XP_006484525.1|/0/PREDICTED: uncharacterized protein LOC102629406 [Citrus sinensis]
Cs9g08760	2746	68.05	21.63	-1.65356	Down	0.905886	gene=Cs9g08760 CDS=347-2557	K10999|1|2e-111|404|cmo:103492090|cellulose synthase A [EC:2.4.1.12]	-	-	-	gi|568872795|ref|XP_006489550.1|/0/PREDICTED: cellulose synthase-like protein E6 isoform X2 [Citrus sinensis]
Cs1g17410	1788	15.865	5.015	-1.66153	Down	0.885341	gene=Cs1g17410 CDS=49-1587	K07408|1|6e-106|385|pop:POPTR_0007s06310g|cytochrome P450, family 1, subfamily A, polypeptide 1 [EC:1.14.14.1];K05280|2|8e-106|385|pxb:103930751|flavonoid 3'-monooxygenase [EC:1.14.13.21]	-	GO:0016709//oxidoreductase activity, acting on paired donors, with incorporation or reduction of molecular oxygen, NAD(P)H as one donor, and incorporation of one atom of oxygen;GO:0005506//iron ion binding	GO:0008152//metabolic process	gi|568822989|ref|XP_006465907.1|/0/PREDICTED: cytochrome P450 71A1-like [Citrus sinensis]
orange1.1t05354	1176	11.935	3.77	-1.66256	Down	0.873258	gene=orange1.1t05354 CDS=1-1176	K12644|1|0.0|758|cic:CICLE_v10025804mg|acridone synthase [EC:2.3.1.159];K00660|2|0.0|758|cic:CICLE_v10025807mg|chalcone synthase [EC:2.3.1.74]	-	GO:0016747//transferase activity, transferring acyl groups other than amino-acyl groups	GO:0009699//phenylpropanoid biosynthetic process	gi|567870739|ref|XP_006427991.1|/0/hypothetical protein CICLE_v10025807mg [Citrus clementina]
Cs7g25470	1972	9.67	3.02	-1.67897	Down	0.861323	gene=Cs7g25470 CDS=806-1681	K14411|1|2e-14|82.0|csv:101220676|RNA-binding protein Musashi	-	-	-	gi|567919478|ref|XP_006451745.1|/2.7053e-151/hypothetical protein CICLE_v10009079mg [Citrus clementina]
orange1.1t03155	1203	14.83	4.59	-1.69195	Down	0.88412	gene=orange1.1t03155 CDS=360-671	-	-	-	-	gi|641845989|gb|KDO64874.1|/4.11326e-42/hypothetical protein CISIN_1g034459mg [Citrus sinensis]
Cs4g06970	1484	54.065	16.6	-1.70351	Down	0.906243	gene=Cs4g06970 CDS=381-989	-	-	-	-	gi|985442737|ref|XP_015384469.1|/1.16361e-100/PREDICTED: uncharacterized protein LOC107176463 [Citrus sinensis]
Cs2g02980	1779.7	146.33	44.025	-1.73283	Down	0.909927	gene=Cs2g02980 CDS=502-1587	K05907|1|0.0|724|cit:102626350|adenylyl-sulfate reductase (glutathione) [EC:1.8.4.9]	-	GO:0016667//oxidoreductase activity, acting on a sulfur group of donors;GO:0016667//oxidoreductase activity, acting on a sulfur group of donors;GO:0016667//oxidoreductase activity, acting on a sulfur group of donors;GO:0016667//oxidoreductase activity, acting on a sulfur group of donors;GO:0016667//oxidoreductase activity, acting on a sulfur group of donors;GO:0016667//oxidoreductase activity, ac…	GO:0006790//sulfur compound metabolic process;GO:0019725//cellular homeostasis;GO:0006790//sulfur compound metabolic process;GO:0019725//cellular homeostasis;GO:0006790//sulfur compound metabolic process;GO:0019725//cellular homeostasis;GO:0006790//sulfur compound metabolic process;GO:0019725//cellular homeostasis;GO:0006790//sulfur compound metabolic process;GO:0019725//cellular homeostasis;GO:0…	gi|641859578|gb|KDO78268.1|/0/hypothetical protein CISIN_1g012424mg [Citrus sinensis]
orange1.1t02839	327	34.655	10.34	-1.74483	Down	0.90357	gene=orange1.1t02839 CDS=1-327	K13459|1|2e-13|74.7|cit:102616471|disease resistance protein RPS2	-	-	-	gi|944060160|gb|KQJ95750.1|/2.0135e-19/hypothetical protein BRADI_3g18820 [Brachypodium distachyon]
orange1.1t04675	330	6.59	1.95	-1.7568	Down	0.833305	gene=orange1.1t04675 CDS=1-330	K19613|1|1e-22|104|cic:CICLE_v10024379mg|leucine-rich repeat protein SHOC2;K03283|3|4e-14|76.6|mtr:MTR_2g040220|heat shock 70kDa protein 1/8;K06758|3|4e-14|76.6|mtr:MTR_2g040220|L1 cell adhesion molecule like protein	-	-	-	gi|985473766|ref|XP_015381871.1|/2.44225e-33/PREDICTED: TMV resistance protein N-like [Citrus sinensis]
Cs6g11190	1717	7.7	2.27	-1.76217	Down	0.847998	gene=Cs6g11190 CDS=1-1503	K13030|1|5e-95|349|sbi:SORBI_01g001220|cyanohydrin beta-glucosyltransferase [EC:2.4.1.85];K00699|4|2e-67|257|sly:101262190|glucuronosyltransferase [EC:2.4.1.17];K13493|5|2e-63|244|crb:CARUB_v10000929mg|cytokinin-N-glucosyltransferase [EC:2.4.1.-]	-	GO:0016757//transferase activity, transferring glycosyl groups	-	gi|567874315|ref|XP_006429747.1|/0/hypothetical protein CICLE_v10013430mg [Citrus clementina]
Cs7g13180	3629	5.48	1.61	-1.76712	Down	0.813055	gene=Cs7g13180 CDS=211-834	-	-	-	-	gi|568861939|ref|XP_006484454.1|/2.19808e-112/PREDICTED: ACD11 homolog protein [Citrus sinensis]
Cs6g08690	1438	13.45	3.945	-1.76951	Down	0.882773	gene=Cs6g08690 CDS=43-1338	-	-	-	-	gi|568854914|ref|XP_006481061.1|/0/PREDICTED: protein trichome birefringence-like 3 [Citrus sinensis]
Cs6g11430	1315	16.705	4.845	-1.78571	Down	0.890982	gene=Cs6g11430 CDS=169-873	-	-	-	-	gi|985452604|ref|XP_015386664.1|/5.46268e-75/PREDICTED: VQ motif-containing protein 22-like [Citrus sinensis]
Cs6g15870	2308	15.63	4.53	-1.78673	Down	0.888877	gene=Cs6g15870 CDS=571-1749	K17839|1|0.0|733|cit:102624788|polyamine oxidase [EC:1.5.3.17 1.5.3.-]	-	GO:0003824//catalytic activity;GO:0003824//catalytic activity	GO:0008152//metabolic process;GO:0008152//metabolic process	gi|568856746|ref|XP_006481938.1|/0/PREDICTED: probable polyamine oxidase 4 [Citrus sinensis]
Cs2g13610	1122	37.83	10.955	-1.78794	Down	0.905528	gene=Cs2g13610 CDS=352-834	-	-	-	-	gi|985434658|ref|XP_015382701.1|/2.09485e-85/PREDICTED: uncharacterized protein LOC107175613 [Citrus sinensis]
Cs9g18180	2334	6.135	1.77	-1.79331	Down	0.827201	gene=Cs9g18180 CDS=1-2334	K05391|1|3e-171|602|cit:102626259|cyclic nucleotide gated channel, other eukaryote	-	-	-	gi|568874860|ref|XP_006490530.1|/0/PREDICTED: cyclic nucleotide-gated ion channel 1-like [Citrus sinensis]
Cs8g05290	2110	13.675	3.945	-1.79344	Down	0.884246	gene=Cs8g05290 CDS=269-1741	K13496|1|4e-131|469|atr:18438282|UDP-glucosyl transferase 73C [EC:2.4.1.-];K14595|5|2e-126|454|jcu:105646277|abscisate beta-glucosyltransferase [EC:2.4.1.263]	-	GO:0035251//UDP-glucosyltransferase activity	-	gi|568867409|ref|XP_006487030.1|/0/PREDICTED: scopoletin glucosyltransferase-like [Citrus sinensis]
Cs1g03970	312	4.945	1.42	-1.80008	Down	0.801351	gene=Cs1g03970 CDS=1-312	K00167|1|1e-49|194|cic:CICLE_v10015660mg|2-oxoisovalerate dehydrogenase E1 component beta subunit [EC:1.2.4.4]	-	-	-	gi|641835527|gb|KDO54502.1|/9.08055e-49/hypothetical protein CISIN_1g017410mg [Citrus sinensis]
Cs8g01860	1370	11.445	3.285	-1.80075	Down	0.8761	gene=Cs8g01860 CDS=96-944	K13126|1|4e-11|70.1|fve:101312606|polyadenylate-binding protein	-	-	-	gi|567859646|ref|XP_006422477.1|/7.38503e-155/hypothetical protein CICLE_v10029007mg [Citrus clementina]
Cs2g16800	1308.35	25.205	7.205	-1.80664	Down	0.901128	gene=Cs2g16800 CDS=552-1142	-	-	-	-	gi|568829761|ref|XP_006469186.1|/4.01088e-139/PREDICTED: uncharacterized protein LOC102611631 [Citrus sinensis]
orange1.1t05692	388	5.34	1.51	-1.82229	Down	0.812466	gene=orange1.1t05692 CDS=3-353	K09503|1|1e-09|61.6|gsl:Gasu_07610|DnaJ homolog subfamily A member 2;K03686|2|1e-08|58.5|cre:CHLREDRAFT_55286|molecular chaperone DnaJ	-	-	-	gi|641833717|gb|KDO52726.1|/6.45139e-58/hypothetical protein CISIN_1g012925mg [Citrus sinensis]
Cs1g15660	1327	97.615	27.54	-1.82557	Down	0.911232	gene=Cs1g15660 CDS=197-796	K10781|1|2e-06|54.3|pda:103697375|fatty acyl-ACP thioesterase B [EC:3.1.2.14 3.1.2.21]	-	-	-	gi|567868537|ref|XP_006426891.1|/2.79033e-135/hypothetical protein CICLE_v10026283mg [Citrus clementina]
Cs7g22420	1693	16.99	4.775	-1.83111	Down	0.892582	gene=Cs7g22420 CDS=222-1310	K13126|1|8e-07|56.2|fve:101312606|polyadenylate-binding protein	-	-	-	gi|568863929|ref|XP_006485380.1|/0/PREDICTED: NAC domain-containing protein 62-like [Citrus sinensis]
orange1.1t03051	819	10.465	2.94	-1.83168	Down	0.872185	gene=orange1.1t03051 CDS=1-819	K08518|1|4e-88|324|cic:CICLE_v10010948mg|syntaxin-binding protein 5	-	-	-	gi|641837725|gb|KDO56675.1|/2.99229e-87/hypothetical protein CISIN_1g001279mg [Citrus sinensis]
Cs6g04870	1485	14.955	4.185	-1.83733	Down	0.888856	gene=Cs6g04870 CDS=100-1188	K00735|1|1e-87|324|mus:103993406|galactosylgalactosylxylosylprotein 3-beta-glucuronosyltransferase 1 [EC:2.4.1.135]	GO:0044464	GO:0015020//glucuronosyltransferase activity	-	gi|568854076|ref|XP_006480661.1|/0/PREDICTED: probable beta-1,4-xylosyltransferase IRX9 [Citrus sinensis]
Cs9g04520	795	10.705	2.925	-1.87178	Down	0.8745	gene=Cs9g04520 CDS=1-795	-	-	-	-	gi|985464027|ref|XP_015389005.1|/1.12121e-51/PREDICTED: protein SRC2-like [Citrus sinensis]
Cs6g18250	904	9.04	2.46	-1.87766	Down	0.864396	gene=Cs6g18250 CDS=50-469	-	-	-	-	gi|985454031|ref|XP_015386975.1|/1.70751e-73/PREDICTED: uncharacterized protein LOC107177560 [Citrus sinensis]
Cs2g06840	1738	11.385	3.095	-1.87912	Down	0.878331	gene=Cs2g06840 CDS=298-867	-	-	-	-	gi|568827083|ref|XP_006467897.1|/4.14807e-92/PREDICTED: F-box protein At1g61340 [Citrus sinensis]
Cs7g10630	1704	20.225	5.44	-1.89446	Down	0.897908	gene=Cs7g10630 CDS=1-1704	K16732|1|0.0|986|cit:102630170|protein regulator of cytokinesis 1	-	-	-	gi|568861195|ref|XP_006484091.1|/0/PREDICTED: 65-kDa microtubule-associated protein 8 [Citrus sinensis]
Cs2g18830	1074	68.38	18.255	-1.90528	Down	0.91119	gene=Cs2g18830 CDS=1-1074	K19307|1|1e-07|57.8|brp:103832719|25S rRNA (uracil2634-N3)-methyltransferase [EC:2.1.1.313]	-	-	-	gi|567911107|ref|XP_006447867.1|/6.76885e-62/hypothetical protein CICLE_v10017001mg [Citrus clementina]
Cs1g20580	1202.99	38.985	10.405	-1.90564	Down	0.907843	gene=Cs1g20580 CDS=179-1006	K00083|1|3e-131|468|cit:102620668|cinnamyl-alcohol dehydrogenase [EC:1.1.1.195]	-	GO:0016616//oxidoreductase activity, acting on the CH-OH group of donors, NAD or NADP as acceptor;GO:0046914//transition metal ion binding;GO:0003824//catalytic activity;GO:0046914//transition metal ion binding;GO:0016616//oxidoreductase activity, acting on the CH-OH group of donors, NAD or NADP as acceptor;GO:0046914//transition metal ion binding;GO:0003824//catalytic activity;GO:0046914//transi…	GO:0008152//metabolic process;GO:0008152//metabolic process;GO:0008152//metabolic process;GO:0008152//metabolic process;GO:0008152//metabolic process	gi|568823899|ref|XP_006466345.1|/2.37247e-130/PREDICTED: probable mannitol dehydrogenase [Citrus sinensis]
Cs8g11800	180	11.34	2.97	-1.93289	Down	0.879615	gene=Cs8g11800 CDS=1-180	K01307|1|6e-14|76.3|cic:CICLE_v10020608mg|gamma-glutamyl hydrolase [EC:3.4.19.9]	-	GO:0008242//omega peptidase activity	GO:0009064//glutamine family amino acid metabolic process	gi|568848086|ref|XP_006477853.1|/4.7756e-13/PREDICTED: gamma-glutamyl hydrolase 2-like [Citrus sinensis]
Cs4g12130	2582	11.535	2.99	-1.9478	Down	0.880941	gene=Cs4g12130 CDS=351-2093	K14494|1|7e-61|236|pper:PRUPE_ppa003975mg|DELLA protein	-	-	-	gi|567920244|ref|XP_006452128.1|/0/hypothetical protein CICLE_v10007843mg [Citrus clementina]
Cs2g28180	1229	18.055	4.675	-1.94936	Down	0.896792	gene=Cs2g28180 CDS=140-1072	K18980|1|1e-163|576|cit:102620685|2-methylene-furan-3-one reductase [EC:1.3.1.105]	-	GO:0016655//oxidoreductase activity, acting on NAD(P)H, quinone or similar compound as acceptor;GO:0046914//transition metal ion binding	GO:0008152//metabolic process	gi|568832227|ref|XP_006470343.1|/8.27541e-163/PREDICTED: 2-methylene-furan-3-one reductase-like [Citrus sinensis]
orange1.1t04064	1429	20.43	5.245	-1.96167	Down	0.899676	gene=orange1.1t04064 CDS=210-1166	K18801|1|7e-38|159|crb:CARUB_v10020731mg|glucuronoxylan 4-O-methyltransferase [EC:2.1.1.112]	-	-	-	gi|567866683|ref|XP_006425964.1|/0/hypothetical protein CICLE_v10025796mg [Citrus clementina]
Cs1g08440	1257.77	37.63	9.62	-1.96777	Down	0.908748	gene=Cs1g08440 CDS=138-1055	K00162|1|5e-08|60.5|obr:102719045|pyruvate dehydrogenase E1 component beta subunit [EC:1.2.4.1];K05941|2|2e-07|58.5|mdm:103435918|glutathione gamma-glutamylcysteinyltransferase [EC:2.3.2.15];K13126|3|2e-07|39.3|fve:101312606|polyadenylate-binding protein;K02437|5|3e-07|57.8|pxb:103941124|glycine cleavage system H protein	-	GO:0003676//nucleic acid binding;GO:0003676//nucleic acid binding	-	gi|567879063|ref|XP_006432090.1|/0/hypothetical protein CICLE_v10001956mg [Citrus clementina]
Cs5g28710	1671	58.88	15.01	-1.97185	Down	0.911611	gene=Cs5g28710 CDS=349-1458	K05282|1|2e-48|194|ppp:PHYPADRAFT_169094|gibberellin 20-oxidase [EC:1.14.11.12];K05278|5|2e-44|181|pper:PRUPE_ppa008322mg|flavonol synthase [EC:1.14.11.23]	-	-	-	gi|567860900|ref|XP_006423104.1|/0/hypothetical protein CICLE_v10028688mg [Citrus clementina]
Cs6g19810	4016	12.67	3.215	-1.97853	Down	0.886078	gene=Cs6g19810 CDS=56-2083	K01835|1|2e-37|159|mtr:MTR_1g102030|phosphoglucomutase [EC:5.4.2.2];K13506|2|7e-13|77.8|mdm:103446271|glycerol-3-phosphate O-acyltransferase 3/4 [EC:2.3.1.15]	-	-	-	gi|568857783|ref|XP_006482444.1|/0/PREDICTED: uncharacterized protein At1g04910 [Citrus sinensis]
orange1.1t01694	1173	28.91	7.32	-1.98165	Down	0.90637	gene=orange1.1t01694 CDS=203-823	-	-	-	-	gi|568878744|ref|XP_006492346.1|/1.24425e-120/PREDICTED: uncharacterized protein LOC102608396 [Citrus sinensis]
orange1.1t03925	483	12.33	3.11	-1.98719	Down	0.885067	gene=orange1.1t03925 CDS=1-483	-	-	-	-	gi|568871584|ref|XP_006488962.1|/3.46646e-20/PREDICTED: uncharacterized protein LOC102628779 [Citrus sinensis]
Cs7g16020	1140	16.105	3.97	-2.0203	Down	0.899339	gene=Cs7g16020 CDS=208-783	K16219|1|1e-24|114|tcc:TCM_027003|protein N-terminal methyltransferase [EC:2.1.1.244]	-	-	-	gi|567889623|ref|XP_006437332.1|/4.43448e-85/hypothetical protein CICLE_v10032829mg [Citrus clementina]
orange1.1t02887	606	357.77	86.795	-2.04335	Down	0.920031	gene=orange1.1t02887 CDS=112-441	-	-	-	-	gi|985471068|ref|XP_015381147.1|/3.5401e-26/PREDICTED: uncharacterized protein LOC102628505 [Citrus sinensis]
Cs6g09040	1753	17.685	4.275	-2.04853	Down	0.902539	gene=Cs6g09040 CDS=67-1575	K14494|1|3e-17|90.9|crb:CARUB_v10015212mg|DELLA protein	-	-	-	gi|567873755|ref|XP_006429467.1|/0/hypothetical protein CICLE_v10011458mg [Citrus clementina]
Cs6g15880	2413	9.86	2.365	-2.05975	Down	0.879468	gene=Cs6g15880 CDS=291-1994	K00666|1|5e-146|519|sbi:SORBI_10g012080|fatty-acyl-CoA synthase [EC:6.2.1.-];K01904|4|2e-43|178|sita:101781346|4-coumarate--CoA ligase [EC:6.2.1.12];K12261|5|9e-42|172|gsl:Gasu_12440|2-hydroxyacyl-CoA lyase 1 [EC:4.1.-.-]	-	GO:0003824//catalytic activity	-	gi|568856748|ref|XP_006481939.1|/0/PREDICTED: probable acyl-activating enzyme 12, peroxisomal [Citrus sinensis]
Cs5g03420	2130	45.27	10.825	-2.06419	Down	0.915737	gene=Cs5g03420 CDS=356-1750	-	GO:0005887//integral component of plasma membrane	GO:0005267//potassium channel activity	GO:0030001//metal ion transport	gi|568845362|ref|XP_006476542.1|/0/PREDICTED: BTB/POZ domain-containing protein At5g41330 [Citrus sinensis]
Cs2g05490	1672.15	10.115	2.405	-2.07239	Down	0.881426	gene=Cs2g05490 CDS=269-1222	-	-	-	-	gi|985432869|ref|XP_015382323.1|/1.13859e-173/PREDICTED: NAC domain-containing protein 73 [Citrus sinensis]
Cs5g08970	177	25.24	5.985	-2.07629	Down	0.910369	gene=Cs5g08970 CDS=1-177	-	GO:0044464	-	-	gi|297827057|ref|XP_002881411.1|/4.62754e-16/hypothetical protein ARALYDRAFT_902685 [Arabidopsis lyrata subsp. lyrata]
Cs7g31620	2107	5.8	1.36	-2.09245	Down	0.83741	gene=Cs7g31620 CDS=197-1777	K05909|1|0.0|1085|cic:CICLE_v10031134mg|laccase [EC:1.10.3.2]	GO:0005576//extracellular region;GO:0005576//extracellular region	GO:0046914//transition metal ion binding;GO:0016682//oxidoreductase activity, acting on diphenols and related substances as donors, oxygen as acceptor;GO:0046914//transition metal ion binding;GO:0016682//oxidoreductase activity, acting on diphenols and related substances as donors, oxygen as acceptor	GO:0009808//lignin metabolic process;GO:0009808//lignin metabolic process	gi|567886292|ref|XP_006435668.1|/0/hypothetical protein CICLE_v10031134mg [Citrus clementina]
Cs6g11310	759.5	13.745	3.21	-2.09826	Down	0.895971	gene=Cs6g11310 CDS=109-336	-	-	-	-	gi|568855524|ref|XP_006481354.1|/2.7614e-28/PREDICTED: cysteine-rich and transmembrane domain-containing protein A-like isoform X1 [Citrus sinensis]
Cs6g13590	1826	32.835	7.64	-2.10359	Down	0.913485	gene=Cs6g13590 CDS=555-1553	K08486|1|8e-162|571|cit:102629306|syntaxin 1B/2/3	GO:0043234//protein complex;GO:0016020//membrane	GO:0005515//protein binding	GO:0051707//response to other organism;GO:0009725//response to hormone;GO:0009626//plant-type hypersensitive response;GO:0010185;GO:0006605//protein targeting;GO:0007165//signal transduction	gi|568856068|ref|XP_006481612.1|/5.85152e-161/PREDICTED: syntaxin-121 [Citrus sinensis]
Cs8g03780	1061	9.105	2.115	-2.106	Down	0.875637	gene=Cs8g03780 CDS=72-455	-	-	-	-	gi|568867123|ref|XP_006486893.1|/3.88009e-62/PREDICTED: uncharacterized protein LOC102624813 [Citrus sinensis]
Cs7g16030	4134	11.385	2.56	-2.15292	Down	0.889151	gene=Cs7g16030 CDS=212-3811	K15078|1|8e-163|575|rcu:RCOM_1122050|structure-specific endonuclease subunit SLX1 [EC:3.6.1.-];K19613|3|1e-152|541|mtr:MTR_3g018980|leucine-rich repeat protein SHOC2	-	-	-	gi|568862584|ref|XP_006484759.1|/0/PREDICTED: putative disease resistance protein RGA3 [Citrus sinensis]
Cs2g20410	1063	14.66	3.23	-2.18228	Down	0.899571	gene=Cs2g20410 CDS=218-856	-	-	-	-	gi|567910717|ref|XP_006447672.1|/1.92994e-69/hypothetical protein CICLE_v10016686mg [Citrus clementina]
Cs5g19460	1804	6.54	1.44	-2.18322	Down	0.853008	gene=Cs5g19460 CDS=86-1804	K19613|1|2e-173|610|cic:CICLE_v10024379mg|leucine-rich repeat protein SHOC2;K03283|3|2e-125|450|mtr:MTR_2g040350|heat shock 70kDa protein 1/8;K06758|3|2e-125|450|mtr:MTR_2g040350|L1 cell adhesion molecule like protein	-	-	-	gi|985448678|ref|XP_015385754.1|/0/PREDICTED: disease resistance protein RPP5-like [Citrus sinensis]
Cs5g34830	1152	62.365	13.605	-2.1966	Down	0.919084	gene=Cs5g34830 CDS=1-813	-	-	-	-	gi|567902286|ref|XP_006443631.1|/5.36646e-177/hypothetical protein CICLE_v10021176mg [Citrus clementina]
Cs3g16090	1675	8.29	1.755	-2.2399	Down	0.872416	gene=Cs3g16090 CDS=514-1284	-	-	-	-	gi|568836555|ref|XP_006472305.1|/7.24468e-94/PREDICTED: uncharacterized protein LOC102626963 [Citrus sinensis]
Cs9g14110	557	23.43	4.93	-2.2487	Down	0.911169	gene=Cs9g14110 CDS=131-334	-	-	-	-	gi|641809866|gb|KDO36819.1|/1.62539e-21/hypothetical protein CISIN_1g035347mg [Citrus sinensis]
Cs2g02790	2872	9.495	1.995	-2.25078	Down	0.881173	gene=Cs2g02790 CDS=905-2224	K13424|1|2e-22|108|egu:105052255|WRKY transcription factor 33	-	-	-	gi|568826082|ref|XP_006467403.1|/0/PREDICTED: probable WRKY transcription factor 31 [Citrus sinensis]
Cs2g01720	1211	9.9	2.07	-2.2578	Down	0.883657	gene=Cs2g01720 CDS=356-958	-	-	-	-	gi|568825817|ref|XP_006467274.1|/1.50286e-100/PREDICTED: uncharacterized protein LOC102611527 [Citrus sinensis]
Cs2g09020	2149.94	141.665	29.415	-2.26786	Down	0.921694	gene=Cs2g09020 CDS=120-1898	K13424|1|0.0|789|cit:102621617|WRKY transcription factor 33	-	-	-	gi|641822806|gb|KDO42284.1|/0/hypothetical protein CISIN_1g011483mg [Citrus sinensis]
Cs1g05160	249	4.87	1.005	-2.27673	Down	0.823454	gene=Cs1g05160 CDS=1-249	K03231|1|7e-06|49.3|mtr:MTR_1g095710|elongation factor 1-alpha	-	-	-	gi|87240737|gb|ABD32595.1|/2.48201e-09/HAT dimerisation [Medicago truncatula]
Cs2g27220	1858	8.76	1.725	-2.34433	Down	0.88252	gene=Cs2g27220 CDS=120-1313	-	-	-	-	gi|985437215|ref|XP_015383290.1|/0/PREDICTED: NAC domain-containing protein 8 isoform X1 [Citrus sinensis]
Cs2g07070	366	6.17	1.205	-2.35624	Down	0.85625	gene=Cs2g07070 CDS=1-366	-	-	-	-	-
Cs7g22430	1167	14.23	2.7	-2.3979	Down	0.905801	gene=Cs7g22430 CDS=1-1167	K13126|1|1e-08|61.6|fve:101312606|polyadenylate-binding protein	-	-	-	gi|985458747|ref|XP_015387915.1|/0/PREDICTED: NAC domain-containing protein 62-like [Citrus sinensis]
Cs5g16360	2785.57	18.87	3.525	-2.4204	Down	0.912895	gene=Cs5g16360 CDS=2043-3386	K12130|1|0.0|1040|cit:102631246|pseudo-response regulator 5	-	-	-	gi|641827168|gb|KDO46363.1|/0/hypothetical protein CISIN_1g005920mg [Citrus sinensis]
Cs1g04420	491	29.21	5.45	-2.42213	Down	0.920052	gene=Cs1g04420 CDS=49-294	-	-	-	-	gi|567870595|ref|XP_006427919.1|/2.27453e-30/hypothetical protein CICLE_v10026869mg [Citrus clementina]
Cs8g20740	1088	6.555	1.22	-2.42571	Down	0.862817	gene=Cs8g20740 CDS=95-835	K12129|1|5e-06|52.8|pxb:103934049|pseudo-response regulator 7;K12130|2|6e-06|52.4|obr:102700837|pseudo-response regulator 5	-	-	-	gi|567864996|ref|XP_006425147.1|/1.88168e-125/hypothetical protein CICLE_v10029146mg [Citrus clementina]
Cs5g21780	1299	6.265	1.155	-2.43942	Down	0.859323	gene=Cs5g21780 CDS=190-1035	-	-	-	-	gi|567862370|ref|XP_006423839.1|/1.68085e-169/hypothetical protein CICLE_v10028983mg [Citrus clementina]
Cs1g15970	2111	14.045	2.58	-2.44461	Down	0.905759	gene=Cs1g15970 CDS=1-1608	K00850|1|0.0|1064|cit:102616327|6-phosphofructokinase 1 [EC:2.7.1.11]	GO:0043234//protein complex	GO:0008443//phosphofructokinase activity;GO:0032559	GO:0006796//phosphate-containing compound metabolic process;GO:0006007//glucose catabolic process	gi|568822591|ref|XP_006465714.1|/0/PREDICTED: ATP-dependent 6-phosphofructokinase 3-like [Citrus sinensis]
Cs4g05200	2856	9.045	1.65	-2.45465	Down	0.886183	gene=Cs4g05200 CDS=262-2367	K15227|1|0.0|1369|cic:CICLE_v10007630mg|arogenate dehydrogenase (NADP+), plant [EC:1.3.1.78]	-	GO:0016628//oxidoreductase activity, acting on the CH-CH group of donors, NAD or NADP as acceptor	GO:0006570//tyrosine metabolic process	gi|567922226|ref|XP_006453119.1|/0/hypothetical protein CICLE_v10007630mg [Citrus clementina]
Cs2g17970	1203	13.36	2.435	-2.45593	Down	0.904307	gene=Cs2g17970 CDS=149-1135	K14379|1|2e-149|529|cit:102617538|tartrate-resistant acid phosphatase type 5 [EC:3.1.3.2]	-	GO:0003824//catalytic activity;GO:0003824//catalytic activity	-	gi|568829997|ref|XP_006469301.1|/1.4325e-148/PREDICTED: purple acid phosphatase 8-like [Citrus sinensis]
orange1.1t04615	422	7.91	1.42	-2.47779	Down	0.877994	gene=orange1.1t04615 CDS=1-422	K03754|1|9e-42|168|cit:102618607|translation initiation factor eIF-2B subunit beta	-	-	-	gi|568885567|ref|XP_006495332.1|/7.11345e-41/PREDICTED: translation initiation factor eIF-2B subunit beta-like [Citrus sinensis]
Cs1g17390	2296	11.77	2.105	-2.48322	Down	0.899928	gene=Cs1g17390 CDS=452-1990	K07408|1|3e-109|397|pop:POPTR_0007s06310g|cytochrome P450, family 1, subfamily A, polypeptide 1 [EC:1.14.14.1];K05280|2|8e-109|395|pxb:103930751|flavonoid 3'-monooxygenase [EC:1.14.13.21]	-	GO:0016709//oxidoreductase activity, acting on paired donors, with incorporation or reduction of molecular oxygen, NAD(P)H as one donor, and incorporation of one atom of oxygen;GO:0005506//iron ion binding	GO:0008152//metabolic process	gi|568822987|ref|XP_006465906.1|/0/PREDICTED: cytochrome P450 71A1-like [Citrus sinensis]
Cs5g06570	1639	7.12	1.27	-2.48705	Down	0.870248	gene=Cs5g06570 CDS=316-1398	K16292|1|0.0|722|cit:102611288|KDEL-tailed cysteine endopeptidase [EC:3.4.22.-]	GO:0044432;GO:0016023//cytoplasmic, membrane-bounded vesicle	GO:0004175//endopeptidase activity;GO:0016628//oxidoreductase activity, acting on the CH-CH group of donors, NAD or NADP as acceptor	GO:0019538//protein metabolic process	gi|641850546|gb|KDO69418.1|/0/hypothetical protein CISIN_1g018104mg [Citrus sinensis]
Cs1g16220	1016	38.27	6.645	-2.52587	Down	0.923125	gene=Cs1g16220 CDS=219-644	-	-	-	-	gi|568822679|ref|XP_006465756.1|/5.24186e-77/PREDICTED: sigma factor binding protein 1, chloroplastic [Citrus sinensis]
Cs7g23270	615	12.55	2.145	-2.54864	Down	0.903444	gene=Cs7g23270 CDS=1-615	-	-	-	-	gi|568864324|ref|XP_006485552.1|/6.1472e-98/PREDICTED: uncharacterized protein LOC102628267 [Citrus sinensis]
Cs1g21430	3369	15.15	2.585	-2.55108	Down	0.909443	gene=Cs1g21430 CDS=71-2950	K01537|1|0.0|1821|cit:102620594|Ca2+-transporting ATPase [EC:3.6.3.8]	-	-	-	gi|568824079|ref|XP_006466431.1|/0/PREDICTED: calcium-transporting ATPase 2, plasma membrane-type-like [Citrus sinensis]
orange1.1t00456	1324	5.675	0.965	-2.55602	Down	0.852229	gene=orange1.1t00456 CDS=100-987	K13434|1|8e-28|125|pmum:103338595|pathogenesis-related genes transcriptional activator PTI6	-	-	-	gi|567904806|ref|XP_006444891.1|/1.28298e-156/hypothetical protein CICLE_v10021422mg [Citrus clementina]
Cs7g02620	2984	4.87	0.825	-2.56146	Down	0.8348	gene=Cs7g02620 CDS=426-2960	K08332|1|0.0|1396|cit:102623752|vacuolar protein 8	-	-	-	gi|568858918|ref|XP_006482990.1|/0/PREDICTED: U-box domain-containing protein 44-like [Citrus sinensis]
Cs3g17390	1979	11.795	1.98	-2.5746	Down	0.901255	gene=Cs3g17390 CDS=363-1346	K15104|1|6e-168|591|cit:102626775|solute carrier family 25 (mitochondrial oxoglutarate transporter), member 11	GO:0031224//intrinsic component of membrane;GO:0043231//intracellular membrane-bounded organelle	-	GO:0046907//intracellular transport	gi|568836945|ref|XP_006472493.1|/4.61092e-167/PREDICTED: mitochondrial uncoupling protein 5 [Citrus sinensis]
Cs7g23180	1197	3.95	0.65	-2.60334	Down	0.812424	gene=Cs7g23180 CDS=1-1197	K03265|1|0.0|769|cic:CICLE_v10015328mg|peptide chain release factor subunit 1	-	-	-	gi|567906909|ref|XP_006445768.1|/0/hypothetical protein CICLE_v10015328mg [Citrus clementina]
Cs9g12710	738	6.16	1.01	-2.60858	Down	0.865596	gene=Cs9g12710 CDS=207-479	-	-	-	-	gi|641813939|gb|KDO37725.1|/7.26053e-47/hypothetical protein CISIN_1g034591mg [Citrus sinensis]
Cs7g01090	761	4.895	0.795	-2.62228	Down	0.841388	gene=Cs7g01090 CDS=122-607	-	-	-	-	gi|568858513|ref|XP_006482795.1|/2.44336e-77/PREDICTED: uncharacterized protein LOC102620470 [Citrus sinensis]
Cs5g03130	1046	9.205	1.49	-2.62711	Down	0.894329	gene=Cs5g03130 CDS=75-1046	K09422|1|9e-175|613|cit:102615801|myb proto-oncogene protein, plant	-	-	-	gi|568845275|ref|XP_006476502.1|/6.26137e-174/PREDICTED: myb-related protein Myb4 [Citrus sinensis]
Cs5g19250	228	4.29	0.69	-2.63631	Down	0.824991	gene=Cs5g19250 CDS=1-228	-	-	-	-	gi|568849138|ref|XP_006478324.1|/3.27281e-30/PREDICTED: putative disease resistance protein At4g11170 isoform X1 [Citrus sinensis]
Cs4g16750	4155	31.625	5.065	-2.64243	Down	0.92702	gene=Cs4g16750 CDS=236-3064	K12818|1|0.0|1826|cic:CICLE_v10007378mg|ATP-dependent RNA helicase DHX8/PRP22 [EC:3.6.4.13]	-	-	-	gi|567918198|ref|XP_006451105.1|/0/hypothetical protein CICLE_v10007378mg [Citrus clementina]
orange1.1t04018	1760	26.565	4.21	-2.65763	Down	0.925294	gene=orange1.1t04018 CDS=204-1454	-	-	-	-	gi|568883312|ref|XP_006494418.1|/0/PREDICTED: uncharacterized protein LOC102608991 isoform X2 [Citrus sinensis]
Cs6g09610	1093	7.825	1.24	-2.65775	Down	0.884646	gene=Cs6g09610 CDS=266-928	K03239|1|3e-08|60.1|bvg:104900389|translation initiation factor eIF-2B subunit alpha	-	-	-	gi|567873883|ref|XP_006429531.1|/1.09161e-115/hypothetical protein CICLE_v10012705mg [Citrus clementina]
Cs2g12850	1833	15.115	2.385	-2.66392	Down	0.91479	gene=Cs2g12850 CDS=417-1616	K12471|1|5e-95|349|brp:103847542|epsin	-	-	-	gi|568828819|ref|XP_006468735.1|/0/PREDICTED: uncharacterized protein LOC102627900 [Citrus sinensis]
Cs1g15760	477	6.38	1.005	-2.66636	Down	0.869448	gene=Cs1g15760 CDS=1-477	K14490|1|2e-54|112|cic:CICLE_v10027101mg|histidine-containing phosphotransfer peotein	-	-	-	gi|567868513|ref|XP_006426879.1|/1.28942e-53/hypothetical protein CICLE_v10027101mg [Citrus clementina]
Cs2g06650	2599	13.365	2.105	-2.66657	Down	0.911127	gene=Cs2g06650 CDS=86-1729	K17871|1|0.0|1009|cit:102622203|NADH:ubiquinone reductase (non-electrogenic) [EC:1.6.5.9]	-	GO:0050136//NADH dehydrogenase (quinone) activity;GO:0050662//coenzyme binding;GO:0050136//NADH dehydrogenase (quinone) activity;GO:0050662//coenzyme binding;GO:0050136//NADH dehydrogenase (quinone) activity;GO:0050662//coenzyme binding	GO:0008152//metabolic process;GO:0008152//metabolic process;GO:0008152//metabolic process	gi|568827036|ref|XP_006467874.1|/0/PREDICTED: internal alternative NAD(P)H-ubiquinone oxidoreductase A1, mitochondrial-like [Citrus sinensis]
Cs9g10480	1163	21.26	3.3	-2.6876	Down	0.92262	gene=Cs9g10480 CDS=74-877	K09422|1|2e-131|469|cit:102608382|myb proto-oncogene protein, plant	-	-	-	gi|568873192|ref|XP_006489734.1|/1.31075e-130/PREDICTED: myb-related protein Myb4-like [Citrus sinensis]
Cs6g09420	2609.69	22.42	3.42	-2.71272	Down	0.923652	gene=Cs6g09420 CDS=214-1449	K13424|1|0.0|632|cic:CICLE_v10011386mg|WRKY transcription factor 33	-	-	-	gi|567873831|ref|XP_006429505.1|/0/hypothetical protein CICLE_v10011386mg [Citrus clementina]
Cs2g19930	2326.72	5.78	0.875	-2.72371	Down	0.861975	gene=Cs2g19930 CDS=277-1200	K08272|1|4e-29|130|cic:CICLE_v10015760mg|calcium binding protein 39	-	-	-	gi|567910823|ref|XP_006447725.1|/0/hypothetical protein CICLE_v10015492mg [Citrus clementina]
Cs3g09720	2642	30.6	4.6	-2.73383	Down	0.927357	gene=Cs3g09720 CDS=745-1755	K17893|1|0.0|640|cic:CICLE_v10001766mg|ubiquinol oxidase [EC:1.10.3.11]	GO:0031967;GO:0031224//intrinsic component of membrane	GO:0043169//cation binding;GO:0003824//catalytic activity	GO:0032501//multicellular organismal process;GO:0006091//generation of precursor metabolites and energy	gi|567880491|ref|XP_006432804.1|/0/hypothetical protein CICLE_v10001766mg [Citrus clementina]
Cs2g05280	1094	6.79	1.005	-2.75622	Down	0.875574	gene=Cs2g05280 CDS=219-719	K13433|1|8e-33|141|sot:102580067|pathogenesis-related genes transcriptional activator PTI5;K14516|3|7e-24|112|brp:103833795|ethylene-responsive transcription factor 1	-	-	-	gi|568826676|ref|XP_006467696.1|/2.23553e-60/PREDICTED: pathogenesis-related genes transcriptional activator PTI5 [Citrus sinensis]
Cs9g09740	1081	5.46	0.805	-2.76184	Down	0.856439	gene=Cs9g09740 CDS=231-785	K13347|1|3e-95|348|cit:102617138|peroxisomal membrane protein 2	-	-	-	gi|567854335|ref|XP_006420287.1|/2.31518e-94/hypothetical protein CICLE_v10006005mg [Citrus clementina]
Cs9g13620	1458	140.965	20.705	-2.76729	Down	0.933861	gene=Cs9g13620 CDS=61-1089	K09286|1|4e-130|465|cic:CICLE_v10005570mg|EREBP-like factor	-	-	-	gi|985465696|ref|XP_006490016.2|/1.05494e-130/PREDICTED: ethylene-responsive transcription factor ERF104-like [Citrus sinensis]
Cs3g20570	1648	11.11	1.595	-2.80023	Down	0.905444	gene=Cs3g20570 CDS=277-1293	-	-	-	-	gi|985440580|ref|XP_015384110.1|/9.04729e-174/PREDICTED: uncharacterized protein LOC107176324 [Citrus sinensis]
Cs6g18240	874	20.99	2.945	-2.83336	Down	0.926788	gene=Cs6g18240 CDS=183-599	-	-	-	-	gi|985454029|ref|XP_015386974.1|/3.80119e-75/PREDICTED: uncharacterized protein LOC107177559 [Citrus sinensis]
Cs5g04890	980	112.32	15.615	-2.84661	Down	0.937292	gene=Cs5g04890 CDS=248-508	-	-	-	-	gi|567894494|ref|XP_006439735.1|/1.44969e-44/hypothetical protein CICLE_v10023101mg [Citrus clementina]
Cs8g20420	1803	17.405	2.405	-2.85539	Down	0.922641	gene=Cs8g20420 CDS=175-1374	K17506|1|5e-103|376|gmx:100818903|protein phosphatase 1L [EC:3.1.3.16]	GO:0043234//protein complex	GO:0004721//phosphoprotein phosphatase activity;GO:0004721//phosphoprotein phosphatase activity;GO:0043169//cation binding	GO:0006464//cellular protein modification process	gi|641810863|gb|KDO37030.1|/1.87132e-159/hypothetical protein CISIN_1g015832mg [Citrus sinensis]
Cs2g28110	1519	10.51	1.44	-2.86762	Down	0.907064	gene=Cs2g28110 CDS=65-1027	K00430|1|0.0|638|cit:102618017|peroxidase [EC:1.11.1.7]	-	GO:0005506//iron ion binding;GO:0003824//catalytic activity;GO:0016209//antioxidant activity	GO:0008152//metabolic process;GO:0006950//response to stress	gi|568832205|ref|XP_006470332.1|/0/PREDICTED: peroxidase P7-like [Citrus sinensis]
Cs8g10950	1212.4	5.72	0.75	-2.93105	Down	0.867069	gene=Cs8g10950 CDS=394-939	K07766|1|1e-115|416|cit:102626931|diphosphoinositol-polyphosphate diphosphatase [EC:3.6.1.52]	-	-	-	gi|568868611|ref|XP_006487578.1|/2.94811e-124/PREDICTED: nudix hydrolase 12, mitochondrial [Citrus sinensis]
orange1.1t02220	1167.87	13.845	1.805	-2.93929	Down	0.917716	gene=orange1.1t02220 CDS=138-608	K03671|1|3e-20|100|smo:SELMODRAFT_125424|thioredoxin 1	-	-	-	gi|568879817|ref|XP_006492842.1|/3.16355e-102/PREDICTED: thioredoxin-like 3-1, chloroplastic isoform X1 [Citrus sinensis]
Cs9g14510	2421	5.485	0.705	-2.9598	Down	0.863196	gene=Cs9g14510 CDS=137-2308	K04733|1|0.0|662|cic:CICLE_v10006431mg|interleukin-1 receptor-associated kinase 4 [EC:2.7.11.1]	-	-	-	gi|985465731|ref|XP_015389428.1|/0/PREDICTED: putative wall-associated receptor kinase-like 11 [Citrus sinensis]
Cs1g23960	2081	6.045	0.76	-2.99167	Down	0.872606	gene=Cs1g23960 CDS=143-1366	-	-	-	-	gi|567866155|ref|XP_006425700.1|/0/hypothetical protein CICLE_v10025746mg [Citrus clementina]
orange1.1t05566	261	11.66	1.415	-3.04269	Down	0.916284	gene=orange1.1t05566 CDS=1-261	-	-	-	-	gi|985466606|ref|XP_015389612.1|/5.61585e-30/PREDICTED: uncharacterized protein LOC102621925 [Citrus sinensis]
Cs7g31150	1308.94	8.625	1.005	-3.10133	Down	0.902244	gene=Cs7g31150 CDS=128-751	-	-	-	-	gi|567886410|ref|XP_006435727.1|/1.31152e-89/hypothetical protein CICLE_v10032760mg [Citrus clementina]
Cs4g05250	1902	6.39	0.735	-3.12	Down	0.881362	gene=Cs4g05250 CDS=272-1660	K03715|1|0.0|886|cic:CICLE_v10008213mg|1,2-diacylglycerol 3-beta-galactosyltransferase [EC:2.4.1.46]	-	-	-	gi|567922212|ref|XP_006453112.1|/0/hypothetical protein CICLE_v10008213mg [Citrus clementina]
Cs6g21420	633	177.065	20.105	-3.13865	Down	0.94186	gene=Cs6g21420 CDS=1-633	K02183|1|1e-117|422|cic:CICLE_v10012752mg|calmodulin	-	-	-	gi|568858133|ref|XP_006482610.1|/1.36956e-119/PREDICTED: probable calcium-binding protein CML45 [Citrus sinensis]
Cs5g22260	1817	3.91	0.435	-3.16808	Down	0.832274	gene=Cs5g22260 CDS=112-1710	K04730|1|0.0|663|cic:CICLE_v10020580mg|interleukin-1 receptor-associated kinase 1 [EC:2.7.11.1];K04733|3|1e-105|384|cic:CICLE_v10021254mg|interleukin-1 receptor-associated kinase 4 [EC:2.7.11.1]	-	GO:0004871//signal transducer activity;GO:0004674//protein serine/threonine kinase activity;GO:0032559	GO:0006464//cellular protein modification process	gi|568849832|ref|XP_006478643.1|/0/PREDICTED: leucine-rich repeat receptor-like serine/threonine/tyrosine-protein kinase SOBIR1 [Citrus sinensis]
Cs8g17470	610	24.2	2.62	-3.20737	Down	0.936892	gene=Cs8g17470 CDS=89-307	-	-	-	-	gi|641854254|gb|KDO73062.1|/5.93948e-13/hypothetical protein CISIN_1g034387mg [Citrus sinensis]
Cs1g18540	1307	95.06	9.715	-3.29055	Down	0.944891	gene=Cs1g18540 CDS=150-977	K13248|1|2e-176|619|cic:CICLE_v10026096mg|pyridoxal phosphate phosphatase PHOSPHO2 [EC:3.1.3.74]	-	GO:0042578//phosphoric ester hydrolase activity	GO:0006796//phosphate-containing compound metabolic process	gi|567867733|ref|XP_006426489.1|/1.58012e-175/hypothetical protein CICLE_v10026096mg [Citrus clementina]
Cs6g15290	5035	8.67	0.88	-3.30046	Down	0.907064	gene=Cs6g15290 CDS=811-4182	K05681|1|5e-41|171|vcn:VOLCADRAFT_73319|ATP-binding cassette, subfamily G (WHITE), member 2	-	-	-	gi|568856512|ref|XP_006481825.1|/0/PREDICTED: ABC transporter G family member 34-like [Citrus sinensis]
Cs5g12970	645	5.045	0.51	-3.30629	Down	0.864712	gene=Cs5g12970 CDS=49-645	K11699|1|3e-59|228|cit:102610690|RNA-dependent RNA polymerase [EC:2.7.7.48]	-	-	-	gi|641833082|gb|KDO52102.1|/1.47548e-84/hypothetical protein CISIN_1g024210mg [Citrus sinensis]
Cs5g05300	1368	10.225	1.01	-3.33967	Down	0.918916	gene=Cs5g05300 CDS=1-993	-	GO:0043231//intracellular membrane-bounded organelle	-	-	gi|568845815|ref|XP_006476761.1|/7.76739e-96/PREDICTED: uncharacterized protein LOC102614927 [Citrus sinensis]
orange1.1t00194	1248	28.8	2.735	-3.39646	Down	0.942365	gene=orange1.1t00194 CDS=142-921	K14430|1|1e-07|58.5|gsl:Gasu_35240|phosphate transporter	-	-	-	gi|567905672|ref|XP_006445324.1|/5.87433e-140/hypothetical protein CICLE_v10021781mg [Citrus clementina]
Cs8g19390	1402	4.775	0.45	-3.4075	Down	0.862902	gene=Cs8g19390 CDS=489-938	K00799|1|2e-98|264|cic:CICLE_v10030408mg|glutathione S-transferase [EC:2.5.1.18]	-	GO:0016846//carbon-sulfur lyase activity	-	gi|641847809|gb|KDO66687.1|/7.26895e-116/hypothetical protein CISIN_1g041211mg [Citrus sinensis]
Cs4g09140	5060	38.17	3.48	-3.45528	Down	0.947649	gene=Cs4g09140 CDS=302-4780	K05665|1|0.0|1457|fve:101313352|ATP-binding cassette, subfamily C (CFTR/MRP), member 1	GO:0031224//intrinsic component of membrane	GO:0017111//nucleoside-triphosphatase activity;GO:0015405;GO:0032559	GO:0006810//transport;GO:0009207	gi|568841974|ref|XP_006474929.1|/0/PREDICTED: ABC transporter C family member 3-like [Citrus sinensis]
Cs5g31660	903	3.995	0.36	-3.47213	Down	0.844862	gene=Cs5g31660 CDS=104-637	-	-	-	-	gi|567903282|ref|XP_006444129.1|/8.65749e-94/hypothetical protein CICLE_v10022509mg [Citrus clementina]
Cs2g22890	1281	3.195	0.285	-3.48678	Down	0.812697	gene=Cs2g22890 CDS=118-972	-	-	-	-	gi|567910135|ref|XP_006447381.1|/1.07004e-160/hypothetical protein CICLE_v10016167mg [Citrus clementina]
Cs2g03180	732	3.735	0.315	-3.56768	Down	0.8364	gene=Cs2g03180 CDS=25-420	-	-	-	-	gi|985433306|ref|XP_015382441.1|/2.01456e-65/PREDICTED: uncharacterized protein LOC107175514 [Citrus sinensis]
Cs6g20440	690	9.075	0.755	-3.58735	Down	0.919926	gene=Cs6g20440 CDS=1-690	K08900|1|1e-78|292|jcu:105650246|mitochondrial chaperone BCS1	-	GO:0032559;GO:0016462//pyrophosphatase activity	-	gi|985454733|ref|XP_015387089.1|/3.51182e-122/PREDICTED: AAA-ATPase ASD, mitochondrial-like [Citrus sinensis]
Cs7g29170	1047	3.19	0.265	-3.58949	Down	0.816465	gene=Cs7g29170 CDS=1-783	K03283|1|3e-47|189|cic:CICLE_v10030893mg|heat shock 70kDa protein 1/8;K06758|1|3e-47|189|cic:CICLE_v10030893mg|L1 cell adhesion molecule like protein;K17609|3|2e-06|54.3|bdi:100837204|nucleoredoxin [EC:1.8.1.8]	-	-	-	gi|568865470|ref|XP_006486097.1|/2.19231e-126/PREDICTED: uncharacterized protein LOC102618645 [Citrus sinensis]
orange1.1t05513	381	7.29	0.605	-3.59091	Down	0.906622	gene=orange1.1t05513 CDS=1-381	-	-	-	-	gi|985475310|ref|XP_015382307.1|/4.04492e-68/PREDICTED: patatin-like protein 2, partial [Citrus sinensis]
Cs5g10480	853	32.14	2.655	-3.59759	Down	0.949185	gene=Cs5g10480 CDS=93-671	-	-	-	-	gi|567896156|ref|XP_006440566.1|/9.57274e-108/hypothetical protein CICLE_v10022388mg [Citrus clementina]
Cs8g12690	1443	11.865	0.975	-3.60517	Down	0.931061	gene=Cs8g12690 CDS=104-931	K04515|1|2e-159|562|cit:102612908|calcium/calmodulin-dependent protein kinase (CaM kinase) II [EC:2.7.11.17];K08794|5|1e-110|400|pxb:103934455|calcium/calmodulin-dependent protein kinase I [EC:2.7.11.17]	-	GO:0004672//protein kinase activity;GO:0032559	GO:0006464//cellular protein modification process	gi|568868979|ref|XP_006487723.1|/1.53507e-158/PREDICTED: phosphoenolpyruvate carboxylase kinase 1-like [Citrus sinensis]
Cs2g30840	414	15.18	1.235	-3.61959	Down	0.937924	gene=Cs2g30840 CDS=1-414	-	-	-	-	gi|568839971|ref|XP_006473947.1|/5.10923e-55/PREDICTED: uncharacterized protein LOC102618226 [Citrus sinensis]
Cs4g01230	414	15.18	1.235	-3.61959	Down	0.937924	gene=Cs4g01230 CDS=1-414	-	-	-	-	gi|568839971|ref|XP_006473947.1|/5.10923e-55/PREDICTED: uncharacterized protein LOC102618226 [Citrus sinensis]
Cs8g12000	3247	4.485	0.36	-3.63904	Down	0.863407	gene=Cs8g12000 CDS=164-2332	K13447|1|0.0|1366|cit:102616720|respiratory burst oxidase [EC:1.6.3.- 1.11.1.-]	-	-	-	gi|568868837|ref|XP_006487656.1|/0/PREDICTED: respiratory burst oxidase homolog protein D [Citrus sinensis]
Cs2g13910	1754	84.5	6.62	-3.67405	Down	0.953795	gene=Cs2g13910 CDS=306-1466	K18696|1|3e-159|562|tcc:TCM_017281|glycerophosphodiester phosphodiesterase [EC:3.1.4.46]	-	GO:0008081//phosphoric diester hydrolase activity	GO:0019400	gi|567909383|ref|XP_006447005.1|/0/hypothetical protein CICLE_v10015568mg [Citrus clementina]
orange1.1t01769	4345	16.035	1.18	-3.76437	Down	0.941439	gene=orange1.1t01769 CDS=170-4051	K05658|1|0.0|2229|cit:102627423|ATP-binding cassette, subfamily B (MDR/TAP), member 1 [EC:3.6.3.44]	-	-	-	gi|568878883|ref|XP_006492413.1|/0/PREDICTED: ABC transporter B family member 11-like [Citrus sinensis]
Cs6g12590	690	3.77	0.275	-3.77706	Down	0.843872	gene=Cs6g12590 CDS=1-690	-	-	-	-	gi|985453442|ref|XP_015386845.1|/1.02415e-113/PREDICTED: uncharacterized protein LOC107177500 [Citrus sinensis]
Cs7g29030	1208	6.05	0.43	-3.81453	Down	0.898097	gene=Cs7g29030 CDS=412-951	K03283|1|1e-57|224|cic:CICLE_v10030893mg|heat shock 70kDa protein 1/8;K06758|1|1e-57|224|cic:CICLE_v10030893mg|L1 cell adhesion molecule like protein	-	-	-	gi|985459997|ref|XP_015388172.1|/1.22484e-102/PREDICTED: uncharacterized protein LOC107178024 [Citrus sinensis]
Cs7g27120	2146	32.405	2.29	-3.8228	Down	0.95369	gene=Cs7g27120 CDS=133-1557	-	-	-	-	gi|568864896|ref|XP_006485820.1|/0/PREDICTED: protein SAR DEFICIENT 1-like isoform X1 [Citrus sinensis]
Cs8g18710	2758	7.865	0.555	-3.82489	Down	0.916874	gene=Cs8g18710 CDS=425-2482	K14494|1|7e-43|176|cmo:103501517|DELLA protein	-	-	-	gi|567864416|ref|XP_006424857.1|/0/hypothetical protein CICLE_v10027940mg [Citrus clementina]
Cs6g13760	588	33.47	2.33	-3.84447	Down	0.95388	gene=Cs6g13760 CDS=1-588	-	-	-	-	gi|567874969|ref|XP_006430074.1|/9.50258e-82/hypothetical protein CICLE_v10012818mg [Citrus clementina]
Cs4g18120	1690	11.63	0.805	-3.85272	Down	0.935334	gene=Cs4g18120 CDS=349-1437	-	-	-	-	gi|641861507|gb|KDO80195.1|/1.54279e-59/hypothetical protein CISIN_1g018026mg [Citrus sinensis]
Cs6g19340	996	71.125	4.885	-3.86393	Down	0.957626	gene=Cs6g19340 CDS=485-808	-	-	-	-	gi|567876599|ref|XP_006430889.1|/2.60066e-73/hypothetical protein CICLE_v10013077mg [Citrus clementina]
Cs7g06320	1428.88	69.985	4.805	-3.86444	Down	0.957563	gene=Cs7g06320 CDS=596-1366	K18834|1|7e-19|96.3|fve:101291408|WRKY transcription factor 1	-	-	-	gi|567916574|ref|XP_006450293.1|/2.45882e-163/hypothetical protein CICLE_v10008930mg [Citrus clementina]
Cs7g16760	1884	24.43	1.65	-3.88812	Down	0.95108	gene=Cs7g16760 CDS=379-1659	K08282|1|2e-51|204|csv:101214662|non-specific serine/threonine protein kinase [EC:2.7.11.1];K08286|3|2e-51|204|eus:EUTSA_v10003895mg|protein-serine/threonine kinase [EC:2.7.11.-]	-	-	-	gi|568862708|ref|XP_006484817.1|/0/PREDICTED: serine/threonine-protein kinase OXI1 [Citrus sinensis]
Cs4g15735	705	23.865	1.585	-3.91234	Down	0.952806	gene=Cs4g15735 CDS=195-412	-	-	-	-	gi|567918266|ref|XP_006451139.1|/8.09709e-21/hypothetical protein CICLE_v10010340mg [Citrus clementina]
Cs7g16250	288	3.97	0.245	-4.01829	Down	0.859028	gene=Cs7g16250 CDS=1-288	K03327|1|2e-31|134|cic:CICLE_v10032762mg|multidrug resistance protein, MATE family	-	-	-	gi|568862631|ref|XP_006484782.1|/5.13015e-31/PREDICTED: protein DETOXIFICATION 24-like [Citrus sinensis]
Cs1g07970	474	6.72	0.4	-4.07039	Down	0.911906	gene=Cs1g07970 CDS=1-474	-	-	-	-	gi|743901047|ref|XP_011043836.1|/4.81908e-06/PREDICTED: uncharacterized protein LOC105139173 [Populus euphratica]
orange1.1t04369	339	5.86	0.345	-4.08623	Down	0.902981	gene=orange1.1t04369 CDS=1-339	-	-	-	-	gi|985438222|ref|XP_015383501.1|/3.84435e-47/PREDICTED: LOW QUALITY PROTEIN: pentatricopeptide repeat-containing protein At1g10910, chloroplastic-like [Citrus sinensis]
Cs3g18580	1287	18.57	1.085	-4.09721	Down	0.953669	gene=Cs3g18580 CDS=637-1272	K03283|1|4e-75|282|cic:CICLE_v10030893mg|heat shock 70kDa protein 1/8;K06758|1|4e-75|282|cic:CICLE_v10030893mg|L1 cell adhesion molecule like protein	-	-	-	gi|985440591|ref|XP_015384115.1|/2.96817e-118/PREDICTED: uncharacterized protein LOC107176329 [Citrus sinensis]
Cs7g29980	887	8.135	0.47	-4.11341	Down	0.926094	gene=Cs7g29980 CDS=131-484	-	-	-	-	gi|567886730|ref|XP_006435887.1|/4.36513e-50/hypothetical protein CICLE_v10033100mg [Citrus clementina]
Cs4g14510	1709	3.23	0.185	-4.12594	Down	0.833326	gene=Cs4g14510 CDS=1-1551	K13422|1|6e-10|66.6|jcu:105642791|transcription factor MYC2	-	-	-	gi|641829051|gb|KDO48181.1|/0/hypothetical protein CISIN_1g008967mg [Citrus sinensis]
Cs3g14940	2082	7.735	0.435	-4.15231	Down	0.923231	gene=Cs3g14940 CDS=71-1753	-	-	-	-	gi|568836275|ref|XP_006472171.1|/0/PREDICTED: calmodulin-binding protein 60 C-like isoform X1 [Citrus sinensis]
orange1.1t01247	1801	5.86	0.325	-4.17239	Down	0.905107	gene=orange1.1t01247 CDS=195-1643	K08900|1|0.0|821|cit:102627619|mitochondrial chaperone BCS1	-	-	-	gi|568877903|ref|XP_006491957.1|/0/PREDICTED: AAA-ATPase At2g46620-like [Citrus sinensis]
Cs5g07160	1176	9.75	0.54	-4.17437	Down	0.937082	gene=Cs5g07160 CDS=459-887	K13448|1|1e-75|283|cic:CICLE_v10022753mg|calcium-binding protein CML	-	-	-	gi|567895206|ref|XP_006440091.1|/1.03616e-74/hypothetical protein CICLE_v10022753mg [Citrus clementina]
orange1.1t05110	415	59.07	3.175	-4.2176	Down	0.96531	gene=orange1.1t05110 CDS=1-415	-	-	-	-	gi|567913061|ref|XP_006448844.1|/8.95611e-76/hypothetical protein CICLE_v10014726mg [Citrus clementina]
Cs6g20450	810	39.495	2.01	-4.2964	Down	0.965057	gene=Cs6g20450 CDS=1-810	K08900|1|3e-68|258|jcu:105643199|mitochondrial chaperone BCS1	-	GO:0000166//nucleotide binding	-	gi|641853608|gb|KDO72426.1|/1.50455e-83/hypothetical protein CISIN_1g037859mg [Citrus sinensis]
Cs3g13920	216	9.88	0.49	-4.33366	Down	0.941081	gene=Cs3g13920 CDS=1-216	-	-	-	-	gi|567883511|ref|XP_006434314.1|/7.14311e-25/hypothetical protein CICLE_v10003071mg [Citrus clementina]
Cs7g29190	840	3.465	0.17	-4.34925	Down	0.849009	gene=Cs7g29190 CDS=1-840	K03283|1|3e-49|195|cit:102617797|heat shock 70kDa protein 1/8;K06758|1|3e-49|195|cit:102617797|L1 cell adhesion molecule like protein;K17609|3|1e-07|57.4|pvu:PHAVU_003G061100g|nucleoredoxin [EC:1.8.1.8]	-	-	-	gi|568866325|ref|XP_006486507.1|/1.38624e-143/PREDICTED: uncharacterized protein LOC102608837 [Citrus sinensis]
Cs2g02310	2288	9.405	0.45	-4.38543	Down	0.940218	gene=Cs2g02310 CDS=97-1032	-	-	-	-	gi|568825965|ref|XP_006467346.1|/6.71585e-165/PREDICTED: uncharacterized protein LOC102630800 [Citrus sinensis]
Cs7g29040	2636	9.515	0.45	-4.40221	Down	0.940723	gene=Cs7g29040 CDS=285-2312	K03283|1|0.0|1343|cit:102617797|heat shock 70kDa protein 1/8;K06758|1|0.0|1343|cit:102617797|L1 cell adhesion molecule like protein	-	GO:0032559	-	gi|568865464|ref|XP_006486094.1|/0/PREDICTED: heat shock 70 kDa protein 18-like [Citrus sinensis]
Cs6g09480	1182	4.94	0.23	-4.42481	Down	0.895171	gene=Cs6g09480 CDS=91-1008	K09841|1|3e-72|272|egu:105052461|xanthoxin dehydrogenase [EC:1.1.1.288]	-	GO:0004312//fatty acid synthase activity	GO:0008152//metabolic process	gi|567873853|ref|XP_006429516.1|/1.85793e-172/hypothetical protein CICLE_v10012298mg [Citrus clementina]
Cs2g17810	1783	2.745	0.125	-4.45681	Down	0.817076	gene=Cs2g17810 CDS=140-1474	K08332|1|4e-26|120|smo:SELMODRAFT_61948|vacuolar protein 8;K01876|3|4e-23|110|egr:104440434|aspartyl-tRNA synthetase [EC:6.1.1.12]	-	-	-	gi|568829963|ref|XP_006469284.1|/0/PREDICTED: U-box domain-containing protein 21 [Citrus sinensis]
Cs6g07420	1097	3.645	0.165	-4.46538	Down	0.859218	gene=Cs6g07420 CDS=177-620	-	-	-	-	gi|567873331|ref|XP_006429255.1|/7.40518e-88/hypothetical protein CICLE_v10012857mg [Citrus clementina]
Cs2g10160	1316	59.02	2.565	-4.52417	Down	0.971961	gene=Cs2g10160 CDS=30-1316	-	-	-	-	gi|568828054|ref|XP_006468360.1|/0/PREDICTED: inactive tetrahydrocannabinolic acid synthase-like [Citrus sinensis]
Cs8g17080	1227	2.565	0.11	-4.54338	Down	0.807477	gene=Cs8g17080 CDS=1-1227	K16815|1|5e-13|76.3|gsl:Gasu_03780|calcium-independent phospholipase A2-gamma	-	GO:0003824//catalytic activity	GO:0044238//primary metabolic process	gi|568869900|ref|XP_006488152.1|/0/PREDICTED: patatin-like protein 2 [Citrus sinensis]
Cs4g03370	1187	4.735	0.195	-4.60182	Down	0.893866	gene=Cs4g03370 CDS=329-718	-	-	-	-	gi|567922764|ref|XP_006453388.1|/9.53962e-68/hypothetical protein CICLE_v10009891mg [Citrus clementina]
Cs6g20470	2059	51.285	1.965	-4.70594	Down	0.974382	gene=Cs6g20470 CDS=52-1674	K08900|1|2e-167|590|vvi:100250791|mitochondrial chaperone BCS1	-	GO:0000166//nucleotide binding	-	gi|568857932|ref|XP_006482517.1|/0/PREDICTED: AAA-ATPase ASD, mitochondrial-like isoform X2 [Citrus sinensis]
Cs9g07200	724	106.265	3.965	-4.7442	Down	0.976277	gene=Cs9g07200 CDS=75-653	-	-	GO:0016407//acetyltransferase activity	-	gi|568872527|ref|XP_006489419.1|/1.16915e-94/PREDICTED: uncharacterized N-acetyltransferase p20-like [Citrus sinensis]
Cs4g05760	1312	25.355	0.935	-4.76116	Down	0.970404	gene=Cs4g05760 CDS=502-981	K13424|1|7e-24|112|zma:100281160|WRKY transcription factor 33	-	GO:0003677//DNA binding;GO:0001071//nucleic acid binding transcription factor activity	GO:0010467//gene expression	gi|568841008|ref|XP_006474454.1|/4.42312e-101/PREDICTED: probable WRKY transcription factor 50 [Citrus sinensis]
Cs3g18760	1468	40.115	1.45	-4.79002	Down	0.974172	gene=Cs3g18760 CDS=274-531	-	-	-	-	gi|567883003|ref|XP_006434060.1|/4.93362e-19/hypothetical protein CICLE_v10002988mg [Citrus clementina]
Cs3g17890	1183	21.305	0.77	-4.79019	Down	0.968467	gene=Cs3g17890 CDS=145-663	-	-	-	-	gi|568837075|ref|XP_006472556.1|/8.30581e-72/PREDICTED: uncharacterized protein LOC102618680 [Citrus sinensis]
Cs2g24300	612	27.05	0.92	-4.87785	Down	0.972888	gene=Cs2g24300 CDS=1-612	-	-	-	-	gi|567909747|ref|XP_006447187.1|/1.49494e-96/hypothetical protein CICLE_v10017684mg [Citrus clementina]
orange1.1t02796	1548	10.625	0.36	-4.88332	Down	0.953943	gene=orange1.1t02796 CDS=341-1399	K11818|1|2e-110|335|ath:AT4G31500|cytochrome P450, family 83, subfamily B, polypeptide 1 [EC:1.14.-.-]	-	-	-	gi|567870083|ref|XP_006427663.1|/0/hypothetical protein CICLE_v10025429mg [Citrus clementina]
Cs8g18880	2442	4.475	0.15	-4.89885	Down	0.893045	gene=Cs8g18880 CDS=1-2442	K04730|1|1e-178|627|rcu:RCOM_0733220|interleukin-1 receptor-associated kinase 1 [EC:2.7.11.1]	-	GO:0005488;GO:0004672//protein kinase activity	-	gi|567864472|ref|XP_006424885.1|/0/hypothetical protein CICLE_v10027957mg [Citrus clementina]
[truncated: 36 more rows]

## Sheet: WTC24 vs. WTC0
GeneID	geneLength	Means-WT-C0	Means-WT-C24	log2Ratio(WT-C24/WT-C0)	Up-Down-Regulation(WT-C24/WT-C0)	Probability	Description	KEGG Orthology	GO Component	GO Function	GO Process	Blast nr
[truncated: 2,609 more rows]

## Sheet: OEC24 vs. OEC0
GeneID	geneLength	Means-OE-C0	Means-OE-C24	log2Ratio(OE-C24/OE-C0)	Up-Down-Regulation(OE-C24/OE-C0)	Probability	Description	KEGG Orthology	GO Component	GO Function	GO Process	Blast nr
[truncated: 2,703 more rows]

[truncated: 1 more sheets: OEC24 vs. WTC24]
