# Supplementary material for: ERF109 of trifoliate orange (Poncirus trifoliata (L.) Raf.) contributes to cold tolerance by directly regulating expression of Prx1 involved in antioxidative process
Source: Plant Biotechnol J. 2019 Jan 4;17(7):1316–32. doi: 10.1111/pbi.13056 (PMC6576027; doi:10.1111/pbi.13056)
Supplement: Supplementary file 4 — Table S3 Differentially expressed transcription factors in transgenic lemon line. [file PBI-17-1316-s001.xlsx]

## Sheet: 74791516115875
Supplemental data set 2. Differentially expressed TFs in lines ectopically expressing PtrERF109 relative to WT lines.
GeneID	geneLength	Means-WT-C0	Means-OE-C0	log2Ratio(OE-C0/WT-C0)	Up-Down-Regulation(OE-C0/WT-C0)	Probability	Description	KEGG Orthology	GO Component	GO Function	GO Process	Blast nr
Cs3g23430	1249	0.01	3.545	8.46964	Up	0.887846	gene=Cs3g23430 CDS=204-1022	K10863|1|2e-07|57.4|ath:AT5G01310|aprataxin [EC:3.-.-.-]	-	-	-	gi|985441745|ref|XP_015384300.1|/3.69195e-118/PREDICTED: transcription factor HEC2-like [Citrus sinensis]
Cs6g06940	1109	0.01	3.385	8.40301	Up	0.881131	gene=Cs6g06940 CDS=63-1109	K18834|1|7e-19|95.5|jcu:105641484|WRKY transcription factor 1;K18835|3|4e-18|92.8|mus:103986869|WRKY transcription factor 2	-	-	-	gi|568854556|ref|XP_006480891.1|/1.40426e-126/PREDICTED: probable WRKY transcription factor 49 [Citrus sinensis]
Cs3g22190	1205	0.01	2.535	7.98584	Up	0.836905	gene=Cs3g22190 CDS=223-852	-	-	-	GO:0003006//developmental process involved in reproduction	gi|568838329|ref|XP_006473167.1|/2.149e-107/PREDICTED: zinc-finger homeodomain protein 1-like [Citrus sinensis]
orange1.1t05528	530	0.01	2.4	7.90689	Up	0.826464	gene=orange1.1t05528 CDS=1-530	K09284|1|6e-76|283|cit:102622542|AP2-like factor, euAP2 lineage	-	-	-	gi|985475325|ref|XP_015382310.1|/3.79783e-75/PREDICTED: floral homeotic protein APETALA 2-like, partial [Citrus sinensis]
orange1.1t05528	530	0.01	2.4	7.90689	Up	0.826464	gene=orange1.1t05528 CDS=1-530	K09284|1|6e-76|283|cit:102622542|AP2-like factor, euAP2 lineage	-	-	-	gi|985475325|ref|XP_015382310.1|/3.79783e-75/PREDICTED: floral homeotic protein APETALA 2-like, partial [Citrus sinensis]
orange1.1t04546	1752.84	0.085	19.3	7.82692	Up	0.988107	gene=orange1.1t04546 CDS=193-1149	-	-	-	-	gi|567919486|ref|XP_006451749.1|/4.22205e-116/hypothetical protein CICLE_v10008720mg [Citrus clementina] Basic helix-loop-helix domain-containing protein	bZIP61
Cs2g15930	1986	0.11	21.385	7.60295	Up	0.989222	gene=Cs2g15930 CDS=543-1493	-	-	GO:0005488	-	gi|568829484|ref|XP_006469052.1|/2.38826e-147/PREDICTED: basic leucine zipper 61 [Citrus sinensis]
Cs6g21120	852	0.685	10.475	3.9347	Up	0.933756	gene=Cs6g21120 CDS=380-655	-	GO:0043231//intracellular membrane-bounded organelle	-	-	gi|568858071|ref|XP_006482579.1|/3.46849e-41/PREDICTED: transcription factor PRE5 [Citrus sinensis]
Cs6g21150	1532	0.345	4.435	3.68427	Up	0.862396	gene=Cs6g21150 CDS=249-1130	K09338|1|1e-158|560|cit:102608732|homeobox-leucine zipper protein	-	-	-	gi|568858081|ref|XP_006482584.1|/8.22895e-158/PREDICTED: homeobox-leucine zipper protein HAT7-like [Citrus sinensis]
Cs4g17880	1062	2.74	24.77	3.17635	Up	0.937187	gene=Cs4g17880 CDS=28-681	K13434|1|1e-12|74.3|tcc:TCM_042300|pathogenesis-related genes transcriptional activator PTI6	-	-	-	gi|568843915|ref|XP_006475843.1|/3.84386e-110/PREDICTED: ethylene-responsive transcription factor WIN1 [Citrus sinensis]
Cs8g16430	1654	3.235	24.955	2.94749	Up	0.929567	gene=Cs8g16430 CDS=229-1062	K17894|1|7e-32|139|sita:101775857|GATA-binding protein 2	-	-	-	gi|568869746|ref|XP_006488078.1|/5.02334e-148/PREDICTED: GATA transcription factor 11-like [Citrus sinensis]
Cs6g12500	1000	0.72	3.905	2.43925	Up	0.802214	gene=Cs6g12500 CDS=106-642	K01870|1|3e-14|79.7|smo:SELMODRAFT_437676|isoleucyl-tRNA synthetase [EC:6.1.1.5]	-	-	-	gi|568855880|ref|XP_006481523.1|/1.25395e-91/PREDICTED: transcription repressor OFP6 [Citrus sinensis]
Cs4g09300	1242	9.61	50.585	2.3961	Up	0.924031	gene=Cs4g09300 CDS=198-1073	-	-	-	-	gi|568842012|ref|XP_006474947.1|/1.12373e-167/PREDICTED: uncharacterized protein LOC102622846 [Citrus sinensis] Zinc finger, C2H2 type family protein
Cs7g06120	884	0.97	4.755	2.29339	Up	0.820865	gene=Cs7g06120 CDS=52-630	K09286|1|8e-14|78.2|zma:103632654|EREBP-like factor	-	-	-	gi|568859853|ref|XP_006483447.1|/6.40831e-86/PREDICTED: ethylene-responsive transcription factor ERF003 [Citrus sinensis]
orange1.1t04788	1690.32	4.58	21.175	2.20894	Up	0.908854	gene=orange1.1t04788 CDS=340-1536	K07213|1|7e-17|89.7|fve:101298579|copper chaperone;K10878|3|9e-11|69.3|tcc:TCM_030659|meiotic recombination protein SPO11	-	-	-	gi|568884843|ref|XP_006495049.1|/1.28027e-135/PREDICTED: transcription factor mef2A [Citrus sinensis]
Cs6g18930	2056	1.8	8.175	2.18322	Up	0.870585	gene=Cs6g18930 CDS=663-1580	K09287|1|3e-178|625|cit:102623456|RAV-like factor	-	-	-	gi|568857484|ref|XP_006482296.1|/2.31228e-177/PREDICTED: AP2/ERF and B3 domain-containing transcription repressor RAV2 [Citrus sinensis]
Cs6g18930	2056	1.8	8.175	2.18322	Up	0.870585	gene=Cs6g18930 CDS=663-1580	K09287|1|3e-178|625|cit:102623456|RAV-like factor	-	-	-	gi|568857484|ref|XP_006482296.1|/2.31228e-177/PREDICTED: AP2/ERF and B3 domain-containing transcription repressor RAV2 [Citrus sinensis]
Cs6g13940	1151	5.745	25.455	2.14757	Up	0.911316	gene=Cs6g13940 CDS=208-1017	-	-	-	-	gi|985453662|ref|XP_015386903.1|/1.54163e-91/PREDICTED: transcription repressor OFP15 [Citrus sinensis]
Cs3g23320	1401.56	2.12	8.885	2.06731	Up	0.873132	gene=Cs3g23320 CDS=220-1098	K12126|1|6e-32|139|cmo:103493865|phytochrome-interacting factor 3	-	-	-	gi|568838608|ref|XP_006473302.1|/3.62712e-157/PREDICTED: transcription factor SPATULA-like isoform X2 [Citrus sinensis]
orange1.1t02867	1678	5.56	19.9	1.83961	Up	0.896476	gene=orange1.1t02867 CDS=243-1289	K09285|1|1e-150|534|cit:102622941|AP2-like factor, ANT lineage	-	-	-	gi|568881160|ref|XP_006493457.1|/7.12801e-150/PREDICTED: AP2-like ethylene-responsive transcription factor At1g16060 [Citrus sinensis]
Cs6g07230	2571.4	4.495	11.775	1.38933	Up	0.85425	gene=Cs6g07230 CDS=258-2384	K10770|1|2e-90|334|cic:CICLE_v10004016mg|alkylated DNA repair protein alkB homolog 8 [EC:1.14.11.- 2.1.1.229]	-	-	-	gi|568854603|ref|XP_006480911.1|/0/PREDICTED: rop guanine nucleotide exchange factor 7-like [Citrus sinensis]
Cs2g30750	2727.37	12.825	33.09	1.36744	Up	0.886204	gene=Cs2g30750 CDS=64-1983	-	-	GO:0005488;GO:0005488;GO:0005488;GO:0005488	-	gi|568832907|ref|XP_006470664.1|/0/PREDICTED: zinc finger CCCH domain-containing protein 53 isoform X2 [Citrus sinensis]
Cs2g09770	3181.73	3.53	8.84	1.32438	Up	0.829622	gene=Cs2g09770 CDS=484-2928	K09338|1|0.0|1338|cit:102607597|homeobox-leucine zipper protein	GO:0043231//intracellular membrane-bounded organelle;GO:0043231//intracellular membrane-bounded organelle;GO:0043231//intracellular membrane-bounded organelle;GO:0043231//intracellular membrane-bounded organelle;GO:0043231//intracellular membrane-bounded organelle;GO:0043231//intracellular membrane-bounded organelle	GO:0003677//DNA binding;GO:0001071//nucleic acid binding transcription factor activity;GO:0003677//DNA binding;GO:0001071//nucleic acid binding transcription factor activity;GO:0003677//DNA binding;GO:0001071//nucleic acid binding transcription factor activity;GO:0003677//DNA binding;GO:0001071//nucleic acid binding transcription factor activity;GO:0003677//DNA binding;GO:0001071//nucleic acid bi…	GO:0006351//transcription, DNA-templated;GO:0006351//transcription, DNA-templated;GO:0006351//transcription, DNA-templated;GO:0006351//transcription, DNA-templated;GO:0006351//transcription, DNA-templated;GO:0006351//transcription, DNA-templated	gi|568827937|ref|XP_006468302.1|/0/PREDICTED: homeobox-leucine zipper protein ATHB-14 isoform X1 [Citrus sinensis]
Cs5g10810	3068	199.11	470.305	1.24003	Up	0.891024	gene=Cs5g10810 CDS=185-1267	K08910|1|8e-101|294|cit:102630539|light-harvesting complex I chlorophyll a/b binding protein 4	GO:0043231//intracellular membrane-bounded organelle	GO:0003677//DNA binding;GO:0001071//nucleic acid binding transcription factor activity	GO:0006351//transcription, DNA-templated	gi|985446823|ref|XP_015385344.1|/0/PREDICTED: agamous-like MADS-box protein AGL65 isoform X2 [Citrus sinensis]
Cs3g09300	3203.24	4.745	10.095	1.08916	Up	0.819433	gene=Cs3g09300 CDS=215-2686	K09338|1|0.0|664|cam:101508749|homeobox-leucine zipper protein	GO:0043231//intracellular membrane-bounded organelle;GO:0043231//intracellular membrane-bounded organelle;GO:0043231//intracellular membrane-bounded organelle	GO:0003677//DNA binding;GO:0001071//nucleic acid binding transcription factor activity;GO:0003677//DNA binding;GO:0001071//nucleic acid binding transcription factor activity;GO:0003677//DNA binding;GO:0001071//nucleic acid binding transcription factor activity	GO:0006351//transcription, DNA-templated;GO:0006351//transcription, DNA-templated;GO:0006351//transcription, DNA-templated	gi|568834886|ref|XP_006471522.1|/0/PREDICTED: homeobox-leucine zipper protein HDG5 isoform X1 [Citrus sinensis]
Cs6g18920	1880	8.445	17.57	1.05694	Up	0.851135	gene=Cs6g18920 CDS=271-1446	K09422|1|0.0|679|cit:102623179|myb proto-oncogene protein, plant	-	-	-	gi|568857482|ref|XP_006482295.1|/0/PREDICTED: transcription factor AS1-like [Citrus sinensis]
Cs6g18610	1279	23.005	47.015	1.03117	Up	0.871595	gene=Cs6g18610 CDS=45-863	K11253|1|1e-20|101|pop:POPTR_0002s10030g|histone H3;K12126|2|4e-14|80.1|pda:103720128|phytochrome-interacting factor 3	-	-	-	gi|568857382|ref|XP_006482245.1|/8.15576e-153/PREDICTED: transcription factor bHLH75 [Citrus sinensis]
Cs3g15900	2675	12.405	5.89	-1.07458	Down	0.833074	gene=Cs3g15900 CDS=539-1273	-	-	-	-	gi|568836516|ref|XP_006472288.1|/1.95133e-110/PREDICTED: zinc finger protein ZAT10 [Citrus sinensis]
Cs5g08360	1579	16.145	7.375	-1.13037	Down	0.853219	gene=Cs5g08360 CDS=209-1024	K09286|1|1e-110|400|cit:102614159|EREBP-like factor	-	-	-	gi|568846574|ref|XP_006477125.1|/8.70219e-110/PREDICTED: ethylene-responsive transcription factor 1A [Citrus sinensis]
orange1.1t00472	2164	44.995	19.715	-1.19047	Down	0.881783	gene=orange1.1t00472 CDS=685-1779	K13425|1|6e-18|93.6|tcc:TCM_005261|WRKY transcription factor 22;K16225|2|8e-18|93.2|crb:CARUB_v10025742mg|probable WRKY transcription factor 52	-	-	-	gi|568876351|ref|XP_006491244.1|/0/PREDICTED: probable WRKY transcription factor 46 [Citrus sinensis]
Cs2g05620	1384	21.465	8.735	-1.29711	Down	0.874374	gene=Cs2g05620 CDS=83-808	K09286|1|2e-24|114|sot:102580681|EREBP-like factor	-	-	-	gi|568826785|ref|XP_006467749.1|/1.99682e-91/PREDICTED: ethylene-responsive transcription factor 4 [Citrus sinensis]
Cs7g26660	2172	28.285	11.31	-1.32244	Down	0.88191	gene=Cs7g26660 CDS=824-1879	K13434|1|5e-19|97.1|pop:POPTR_0019s15190g|pathogenesis-related genes transcriptional activator PTI6	-	-	-	gi|568864811|ref|XP_006485784.1|/0/PREDICTED: ethylene-responsive transcription factor CRF6-like [Citrus sinensis]
Cs8g04280	1786	37.39	14.39	-1.37759	Down	0.888077	gene=Cs8g04280 CDS=621-1421	-	-	-	-	gi|568867187|ref|XP_006486925.1|/3.7401e-104/PREDICTED: zinc finger protein ZAT10-like [Citrus sinensis]
Cs4g15820	1435	27.97	10.095	-1.47024	Down	0.887193	gene=Cs4g15820 CDS=130-1197	K09419|1|8e-140|497|cit:102615136|heat shock transcription factor, other eukaryote	GO:0043231//intracellular membrane-bounded organelle	GO:0003677//DNA binding;GO:0001071//nucleic acid binding transcription factor activity	GO:0006351//transcription, DNA-templated	gi|568843446|ref|XP_006475618.1|/6.02927e-139/PREDICTED: heat stress transcription factor C-1 [Citrus sinensis]
Cs5g02440	3371	44.265	14.69	-1.59133	Down	0.901212	gene=Cs5g02440 CDS=685-1473	K16225|1|6e-16|87.8|crb:CARUB_v10025742mg|probable WRKY transcription factor 52;K18835|3|2e-13|79.3|gmx:100127395|WRKY transcription factor 2	-	-	-	gi|568845068|ref|XP_006476400.1|/0/PREDICTED: probable WRKY transcription factor 53 [Citrus sinensis]
Cs5g02450	3197.8	25.65	8.48	-1.59682	Down	0.894897	gene=Cs5g02450 CDS=81-500	K16225|1|6e-07|57.8|crb:CARUB_v10025742mg|probable WRKY transcription factor 52	-	-	-	gi|568845068|ref|XP_006476400.1|/1.88786e-112/PREDICTED: probable WRKY transcription factor 53 [Citrus sinensis]
Cs9g13610	1420	114.04	37.2	-1.61617	Down	0.906791	gene=Cs9g13610 CDS=287-1006	K09286|1|2e-138|493|cit:102626255|EREBP-like factor	-	-	-	gi|568873801|ref|XP_006490015.1|/1.12045e-137/PREDICTED: ethylene-responsive transcription factor ERF105 [Citrus sinensis]
Cs2g02790	2872	9.495	1.995	-2.25078	Down	0.881173	gene=Cs2g02790 CDS=905-2224	K13424|1|2e-22|108|egu:105052255|WRKY transcription factor 33	-	-	-	gi|568826082|ref|XP_006467403.1|/0/PREDICTED: probable WRKY transcription factor 31 [Citrus sinensis]
Cs5g03130	1046	9.205	1.49	-2.62711	Down	0.894329	gene=Cs5g03130 CDS=75-1046	K09422|1|9e-175|613|cit:102615801|myb proto-oncogene protein, plant	-	-	-	gi|568845275|ref|XP_006476502.1|/6.26137e-174/PREDICTED: myb-related protein Myb4 [Citrus sinensis]
Cs9g10480	1163	21.26	3.3	-2.6876	Down	0.92262	gene=Cs9g10480 CDS=74-877	K09422|1|2e-131|469|cit:102608382|myb proto-oncogene protein, plant	-	-	-	gi|568873192|ref|XP_006489734.1|/1.31075e-130/PREDICTED: myb-related protein Myb4-like [Citrus sinensis]
Cs2g05280	1094	6.79	1.005	-2.75622	Down	0.875574	gene=Cs2g05280 CDS=219-719	K13433|1|8e-33|141|sot:102580067|pathogenesis-related genes transcriptional activator PTI5;K14516|3|7e-24|112|brp:103833795|ethylene-responsive transcription factor 1	-	-	-	gi|568826676|ref|XP_006467696.1|/2.23553e-60/PREDICTED: pathogenesis-related genes transcriptional activator PTI5 [Citrus sinensis]
Cs9g13620	1458	140.965	20.705	-2.76729	Down	0.933861	gene=Cs9g13620 CDS=61-1089	K09286|1|4e-130|465|cic:CICLE_v10005570mg|EREBP-like factor	-	-	-	gi|985465696|ref|XP_006490016.2|/1.05494e-130/PREDICTED: ethylene-responsive transcription factor ERF104-like [Citrus sinensis]
Cs4g05760	1312	25.355	0.935	-4.76116	Down	0.970404	gene=Cs4g05760 CDS=502-981	K13424|1|7e-24|112|zma:100281160|WRKY transcription factor 33	-	GO:0003677//DNA binding;GO:0001071//nucleic acid binding transcription factor activity	GO:0010467//gene expression	gi|568841008|ref|XP_006474454.1|/4.42312e-101/PREDICTED: probable WRKY transcription factor 50 [Citrus sinensis]
Cs9g18480	1500	2.745	0.09	-4.93074	Down	0.827032	gene=Cs9g18480 CDS=171-1316	K13425|1|4e-16|87.0|egu:105040793|WRKY transcription factor 22;K16225|5|8e-16|85.9|aly:ARALYDRAFT_683517|probable WRKY transcription factor 52	-	-	-	gi|568874940|ref|XP_006490570.1|/0/PREDICTED: probable WRKY transcription factor 41 isoform X1 [Citrus sinensis]
orange1.1t03887	612	3.375	0.045	-6.22882	Down	0.874121	gene=orange1.1t03887 CDS=1-612	K09201|1|3e-77|287|cit:102613539|transcription factor YY	-	-	-	gi|985472682|ref|XP_015381559.1|/2.24428e-76/PREDICTED: uncharacterized zinc finger protein At4g06634-like [Citrus sinensis]
